# Supplementary material for: Disentangling mechanisms behind the pleiotropic effects of proximal 16p11.2 BP4-5 CNVs
Source: Am J Hum Genet. 2024 Sep 26;111(11):2347–61. doi: 10.1016/j.ajhg.2024.08.014 (PMC11568757; doi:10.1016/j.ajhg.2024.08.014)
Supplement: Data S1. Tables S1–S6 [file mmc2.xlsx]

## Sheet: Table_S1
Supplemental Table 1. 16p11.2 BP4-5 CNV phenome-wide association study. PheWAS results testing association between 16p11.2 BP4-5 CNV genetotype and 117 traits according to four association models (mirror; U-shape; deletion-only; duplication-only). PHENO indicates the short phenotype name used throughout the supplemental tables. "Type" indicates whether linear (quantitative trait) or Firth logisti…
Phenotype			Mirror model					U-shape model					Deletion-only model					Duplication-only model
PHENO	Description	Type	BETA	SE	L95	U95	P	BETA	SE	L95	U95	P	BETA	SE	L95	U95	P	BETA	SE	L95	U95	P
AA	aplastic anemia	binary	1.14091	1.40096	-3.60757	3.14234	0.654097	0.718534	1.39657	-4.11827	2.64724	0.650613	1.65378	1.40473	-3.1882	3.6108	0.359529	1.20611	1.39952	-3.63228	3.14389	0.47816
AD	Alzheimer's disease	binary	-0.402793	1.3306	-3.06805	2.01416	0.881816	-0.247351	1.41674	-5.0876	1.70065	0.85639	1.04887	1.43875	-3.80858	3.08116	0.532709	0.0572373	1.42067	-4.78574	2.02054	0.968311
AKI	acute kidney injury	binary	-1.98869	0.313126	-2.5829	-1.34435	3.4768e-08	1.86738	0.225674	1.40745	2.2962	2.47724e-12	2.59111	0.287266	2.00965	3.1436	3.17524e-14	0.973682	0.398405	0.109265	1.69483	0.0292424
albumin	albumin	quantitative	0.305071	0.0829281	0.142532	0.46761	0.00023443	-0.180731	0.082949	-0.343312	-0.0181514	0.0293454	-0.557463	0.125646	-0.803728	-0.311197	9.1347e-06	0.110162	0.110404	-0.106229	0.326554	0.318372
ALP	alkaline phosphatase	quantitative	-0.413284	0.0774709	-0.565127	-0.261441	9.57712e-08	0.236903	0.0774925	0.0850175	0.388788	0.00223503	0.728009	0.11594	0.500767	0.955251	3.40774e-10	-0.159331	0.104147	-0.363459	0.0447976	0.126052
ALT	alanine aminotransferase	quantitative	-0.359708	0.0743324	-0.5054	-0.214016	1.30437e-06	0.0313746	0.0743536	-0.114358	0.177108	0.673051	0.437898	0.111248	0.219852	0.655944	8.27885e-05	-0.296616	0.0999283	-0.492475	-0.100757	0.00299486
anaemia	other anemias	binary	-1.16292	0.337654	-1.79718	-0.458057	0.00159878	1.09377	0.245762	0.581805	1.55093	9.17146e-05	1.69744	0.309392	1.05101	2.27437	3.7553e-06	0.453402	0.411404	-0.45687	1.18339	0.300154
aneurysm	aneurysm	binary	1.17207	0.554086	-0.11413	2.14452	0.0702192	0.872703	0.556803	-0.427338	1.82753	0.164917	0.37395	1.42849	-4.47228	2.35533	0.805342	1.14798	0.56813	-0.168142	2.13273	0.0811432
apnea	sleep apnea	binary	-2.06707	0.350854	-2.71414	-1.32146	1.82195e-06	1.24366	0.339137	0.508863	1.85497	0.00187527	2.04543	0.357449	1.28208	2.70072	4.9113e-06	-1.1093	1.41811	-5.94718	0.825789	0.341428
ApoA	apolipoprotein A	quantitative	0.126849	0.0774337	-0.0249206	0.278619	0.101388	-0.115827	0.0774522	-0.267633	0.0359796	0.134796	-0.278471	0.117322	-0.508422	-0.0485204	0.0176179	0.00975971	0.103095	-0.192307	0.211827	0.92458
ApoB	apolipoprotein B	quantitative	-0.0496218	0.0792555	-0.204963	0.105719	0.53125	-0.101445	0.0792748	-0.256823	0.0539341	0.200667	-0.0581097	0.118707	-0.290775	0.174556	0.624472	-0.136312	0.106479	-0.34501	0.0723867	0.200484
AST	aspartate aminotransferase	quantitative	-0.381182	0.076295	-0.53072	-0.231643	5.85156e-07	-0.0574568	0.0763167	-0.207037	0.0921239	0.451527	0.363035	0.114274	0.139058	0.587013	0.00148884	-0.395784	0.1025	-0.596684	-0.194883	0.000112811
asthma	asthma	binary	-0.963585	0.275735	-1.49952	-0.411399	0.000682345	0.843925	0.215373	0.40444	1.25221	0.00029508	1.48586	0.285164	0.908166	2.03353	2.34415e-06	0.179334	0.350758	-0.573109	0.818017	0.616888
B12A	vitamin B12 deficiency anemia	binary	-2.07111	0.812802	-3.38587	0.346473	0.0770615	1.91665	0.541777	0.634458	2.83896	0.00674374	2.60252	0.650645	1.01616	3.69383	0.00412617	1.50612	0.822115	-0.67236	2.80798	0.141844
balding	balding pattern	quantitative	0.0476009	0.0913948	-0.131533	0.226735	0.602488	-0.109204	0.0914196	-0.288386	0.0699788	0.232272	-0.14968	0.1263	-0.397228	0.0978684	0.235975	-0.06468	0.13246	-0.324302	0.194942	0.62534
BC	breast cancer	binary	-0.846266	0.503378	-1.82006	0.196246	0.11165	0.45811	0.423413	-0.469983	1.21869	0.306182	1.17575	0.541427	-0.014471	2.16321	0.0525112	-0.108449	0.662106	-1.70367	1.00645	0.868065
bilirubin	total bilirubin	quantitative	0.154986	0.0760562	0.00591535	0.304056	0.0415732	-0.169679	0.0760747	-0.318785	-0.0205725	0.02572	-0.361758	0.11355	-0.584316	-0.139201	0.00144318	-0.0133351	0.102449	-0.214135	0.187465	0.896437
bilirubin_disease	porphyrin & bilirubin disorders	binary	0.928914	1.40133	-3.33479	2.96818	0.743546	0.510167	1.39698	-4.32615	2.43619	0.74002	1.39185	1.40355	-3.44805	3.33838	0.42486	1.03508	1.39947	-3.80287	2.9705	0.533131
bipolar	bipolar affective disorder	binary	2.96302	0.44196	1.96717	3.74445	3.39283e-06	2.72415	0.376387	1.89114	3.39719	2.83535e-07	1.94163	0.824383	-0.239214	3.25078	0.0728274	3.14572	0.410822	2.23338	3.87956	1.32858e-07
birth_weight_first_child	birth weight of first child	quantitative	0.363393	0.146298	0.0766481	0.650138	0.0129957	0.00962646	0.146315	-0.27715	0.296403	0.947543	-0.928534	0.335203	-1.58553	-0.271536	0.00560524	0.23037	0.162611	-0.0883482	0.549089	0.156575
birthweight	birth weight	quantitative	0.236881	0.106242	0.0286457	0.445116	0.0257734	0.0781979	0.106266	-0.130084	0.28648	0.461813	-0.200691	0.168985	-0.531902	0.13052	0.234983	0.260548	0.136646	-0.00727876	0.528375	0.0565567
BMD	heel bone mineral density	quantitative	-0.622373	0.111124	-0.840177	-0.40457	2.1379e-08	-0.155788	0.111154	-0.373649	0.0620735	0.16105	0.611389	0.179911	0.258764	0.964014	0.000678222	-0.629152	0.141322	-0.906143	-0.352162	8.5155e-06
BMI	body mass index	quantitative	-0.671894	0.0778621	-0.824503	-0.519284	6.20034e-18	0.460783	0.0778855	0.308127	0.613438	3.2987e-09	1.26636	0.11644	1.03814	1.49459	1.52212e-27	-0.190924	0.104729	-0.396192	0.0143441	0.0682989
BMR	basal metabolism rate	quantitative	-0.0674364	0.052536	-0.170407	0.0355342	0.199275	0.116405	0.0525478	0.0134111	0.219399	0.0267459	0.208528	0.0791404	0.0534132	0.363644	0.00841619	0.0437897	0.0702591	-0.093918	0.181497	0.533114
body_fat_mass	whole body fat mass	quantitative	-0.543822	0.0781378	-0.696972	-0.390672	3.41436e-12	0.381277	0.0781587	0.228086	0.534468	1.07089e-06	1.04934	0.1177	0.818645	1.28003	4.88808e-19	-0.145312	0.104497	-0.350126	0.0595011	0.16435
Ca	calcium	quantitative	0.240418	0.0840002	0.0757778	0.405059	0.00420854	-0.0273081	0.0840212	-0.19199	0.137374	0.745171	-0.307223	0.127271	-0.556673	-0.0577724	0.015782	0.188829	0.11183	-0.0303592	0.408016	0.0913116
cardiomyopathies	cardiomyopathies	binary	-0.567958	1.23705	-3.00416	1.7593	0.784524	-0.452194	1.41593	-5.29196	1.49317	0.731721	1.00304	1.43245	-3.84865	3.01135	0.54709	-0.197993	1.41975	-5.04039	1.76213	0.88604
cataract	cataract	binary	-0.291559	0.282806	-0.853102	0.263018	0.305424	0.459333	0.242185	-0.0389407	0.915486	0.0697314	0.827887	0.347462	0.0997176	1.47636	0.0272309	0.205154	0.332555	-0.496196	0.820589	0.546192
celiac	celiac disease	binary	-0.166749	1.06344	-2.24392	1.90023	0.916046	-0.588577	1.41128	-5.42484	1.33716	0.645931	0.281332	1.41608	-4.55828	2.22643	0.85005	-0.0549566	1.41455	-4.89325	1.88252	0.968871
cholelithiasis	cholelithiasis	binary	0.494768	0.342898	-0.218977	1.14085	0.169661	0.592904	0.286977	-0.0168832	1.11756	0.0561513	0.347555	0.49009	-0.770274	1.19796	0.499667	0.792186	0.346877	0.0456002	1.42148	0.0386319
cholesterol	cholesterol	quantitative	0.125773	0.0776039	-0.0263304	0.277877	0.105081	-0.179636	0.0776227	-0.331777	-0.027496	0.020656	-0.339811	0.115779	-0.566739	-0.112883	0.00333585	-0.0489192	0.104589	-0.253913	0.156075	0.639979
CKD	chronic kidney disease	binary	-1.06201	0.459087	-1.92598	-0.0884035	0.0328983	1.38978	0.285401	0.793847	1.92128	2.62624e-05	2.05398	0.384175	1.2444	2.77019	8.98369e-06	0.867612	0.425433	-0.0648899	1.63201	0.0661454
conduction	cardiac conduction disorders	binary	-0.767146	0.279019	-1.32279	-0.221796	0.00564348	0.750322	0.23137	0.284551	1.19563	0.00191101	1.57089	0.336825	0.895295	2.22798	1.12536e-05	0.128575	0.328484	-0.552109	0.747616	0.698955
COPD	chronic obstructive pulmonary disease	binary	-2.07962	0.327508	-2.70496	-1.40871	2.12704e-08	1.51978	0.24887	1.00709	1.9883	1.41144e-07	2.46068	0.314735	1.82055	3.06468	2.80973e-11	0.332149	0.495549	-0.794255	1.19636	0.522085
cornea	cornea diseases	binary	0.905492	0.77776	-1.22391	2.19721	0.340807	0.413843	0.822596	-1.76232	1.70897	0.63837	0.311488	1.42168	-4.53133	2.27326	0.835384	0.865407	0.828839	-1.31762	2.1796	0.359509
Cr	serum creatinine	quantitative	0.323919	0.0637247	0.199019	0.448819	3.71531e-07	0.0091186	0.063743	-0.115818	0.134055	0.886249	-0.35027	0.0950687	-0.536604	-0.163935	0.000229295	0.302412	0.0858855	0.134077	0.470748	0.0004298
CRC	colorectal cancer	binary	-1.01024	0.5662	-2.02949	0.279567	0.119095	0.62981	0.486846	-0.484073	1.47274	0.237307	1.23268	0.563808	-0.0753528	2.20603	0.0623281	0.0677401	0.832488	-2.11719	1.38753	0.935929
CRP	C-reactive protein	quantitative	-0.375093	0.0783856	-0.528729	-0.221457	1.70868e-06	0.316352	0.0784059	0.162677	0.470028	5.46611e-05	0.774203	0.117313	0.54427	1.00414	4.13263e-11	-0.0530497	0.105374	-0.259583	0.153484	0.614654
cystatinC	cystatin C	quantitative	-0.278434	0.0716803	-0.418928	-0.137941	0.000102606	0.474178	0.0716948	0.333656	0.6147	3.75085e-11	0.842683	0.107268	0.632438	1.05293	3.98202e-15	0.176861	0.0963557	-0.0119965	0.365718	0.0664329
depression	recurrent depressive disorder	binary	2.96764	0.545036	1.67856	3.90538	0.000221228	2.41412	0.538844	1.13277	3.33499	0.00125305	1.31354	1.40555	-3.52607	3.25859	0.446656	2.96616	0.545952	1.67596	3.90468	0.000190569
diastolic_BP	diastolic blood pressure	quantitative	0.0654004	0.0805605	-0.0924983	0.223299	0.416897	-0.0224515	0.0805795	-0.180387	0.135484	0.780532	-0.0970291	0.119744	-0.331727	0.137669	0.417766	0.0392361	0.108911	-0.17423	0.252702	0.718655
emphysema	emphysema	binary	-1.71738	0.652377	-2.86333	-0.138836	0.0355229	0.704986	0.646391	-0.873073	1.77785	0.32637	1.67904	0.680639	0.0536416	2.84543	0.0441504	-0.424897	1.4189	-5.26501	1.52218	0.748605
endometriosis	endometriosis	binary	1.28699	0.549129	0.0226099	2.26101	0.0465786	0.77437	0.557614	-0.525923	1.73231	0.212135	-0.226912	1.43448	-5.07716	1.78002	0.870092	1.24771	0.571219	-0.0718767	2.24158	0.0616415
eosinophil_count	eosinophil count	quantitative	0.119452	0.0788306	-0.0350557	0.27396	0.129697	-0.101882	0.0788495	-0.256427	0.0526627	0.19632	-0.245043	0.117317	-0.474985	-0.0151017	0.0367332	0.0160149	0.106464	-0.192655	0.224685	0.88043
epilepsy	epilepsy	binary	-1.8054	0.474799	-2.64484	-0.729141	0.0023998	1.26264	0.402434	0.36503	1.97174	0.00858449	1.99289	0.449278	0.988415	2.787	0.000539402	0.312005	0.823599	-1.86351	1.60588	0.718829
facial_hair	relative age at first facial hair	quantitative	0.364354	0.083017	0.201641	0.527068	1.13998e-05	-0.0548866	0.0830443	-0.217653	0.10788	0.508658	-0.403904	0.115249	-0.629792	-0.178015	0.000457417	0.321684	0.119717	0.0870389	0.55633	0.00720968
fluid_intelligence	fluid intelligence score	quantitative	-0.344997	0.127246	-0.594399	-0.0955955	0.00670358	-0.905867	0.127253	-1.15528	-0.656451	1.09591e-12	-0.625538	0.190032	-0.998002	-0.253075	0.000995951	-1.13363	0.171298	-1.46938	-0.797889	3.6585e-11
FVC	forced vital capacity	quantitative	0.459966	0.0612733	0.33987	0.580061	6.0761e-14	-0.570487	0.0612839	-0.690603	-0.450371	1.29957e-20	-1.09484	0.0893163	-1.2699	-0.919779	1.55094e-34	-0.104396	0.0842043	-0.269436	0.0606443	0.215052
GGT	gamma-glutamyltransferase	quantitative	-0.57856	0.073599	-0.722814	-0.434306	3.82354e-15	-0.0188522	0.0736244	-0.163156	0.125452	0.797906	0.622771	0.109801	0.407561	0.837981	1.41409e-08	-0.542476	0.0991985	-0.736905	-0.348047	4.53977e-08
glaucoma	glaucoma	binary	0.486629	0.540689	-0.729272	1.46324	0.411075	0.45745	0.48518	-0.654003	1.2958	0.378123	0.350469	0.835452	-1.83767	1.67867	0.690931	0.66149	0.55487	-0.634442	1.61049	0.27746
glucose	glucose	quantitative	-0.0789108	0.0835734	-0.242715	0.0848931	0.345063	0.289217	0.0835915	0.125377	0.453056	0.000540489	0.419404	0.126169	0.172112	0.666696	0.000887036	0.187404	0.111569	-0.0312712	0.406078	0.0930142
gout	gout	binary	-1.6564	0.484142	-2.53822	-0.587543	0.00378582	0.979268	0.417971	0.057506	1.72548	0.0386663	1.83468	0.473912	0.792043	2.68953	0.00152173	-0.0935953	0.83935	-2.28679	1.24722	0.910192
GS	mean right/left hand grip strength	quantitative	0.165393	0.0524943	0.0625039	0.268281	0.00162905	-0.449334	0.052502	-0.552238	-0.34643	1.14907e-17	-0.682069	0.0781924	-0.835326	-0.528812	2.72244e-18	-0.258439	0.0708238	-0.397254	-0.119625	0.000263258
HbA1c	glycated hemoglobin	quantitative	-0.420025	0.0765563	-0.570076	-0.269975	4.10316e-08	0.448541	0.0765744	0.298456	0.598627	4.70094e-09	0.961602	0.113928	0.738303	1.1849	3.17501e-17	0.0260209	0.103381	-0.176607	0.228648	0.801274
HDL	high density lipoprotein (HDL) cholesterol	quantitative	0.180887	0.0763331	0.0312746	0.3305	0.0178026	-0.174915	0.0763512	-0.324563	-0.0252662	0.0219687	-0.408283	0.115653	-0.634963	-0.181604	0.00041523	0.0052816	0.101628	-0.193909	0.204473	0.958553
headaches	headaches	binary	-0.659885	0.624313	-1.79993	0.729657	0.352454	0.401204	0.541849	-0.877172	1.31624	0.48695	0.924549	0.647116	-0.652942	1.99797	0.211478	0.095829	0.824502	-2.08039	1.39163	0.90903
heart_rate	pulse rate	quantitative	-0.108114	0.081623	-0.268095	0.0518673	0.185321	0.30214	0.0816406	0.142124	0.462155	0.000214916	0.4531	0.121322	0.215309	0.690891	0.000187977	0.177271	0.110342	-0.0390002	0.393542	0.108153
height	standing height	quantitative	0.516182	0.0548189	0.408737	0.623627	4.7088e-21	-0.266946	0.0548376	-0.374428	-0.159465	1.12816e-06	-0.868934	0.0816669	-1.029	-0.708866	1.96121e-26	0.226818	0.0739649	0.0818471	0.371789	0.0021655
hepatic_fibrosis	hepatic fibrosis	binary	-0.156972	1.24954	-2.54793	2.20994	0.951866	1.3735	0.635205	-0.192902	2.42182	0.0781547	1.73464	0.823766	-0.444724	3.03939	0.100201	1.39607	0.819942	-0.779437	2.68977	0.166694
hernia	inguinal & femoral hernia	binary	-0.750474	0.350645	-1.42503	-0.0351263	0.0399349	0.55771	0.301146	-0.07572	1.11495	0.0818208	1.04651	0.372756	0.258609	1.73804	0.0111566	-0.00870188	0.504765	-1.14826	0.879579	0.986252
HTN_essential	essential hypertension	binary	-0.721357	0.204231	-1.12815	-0.324776	0.0003308	0.556563	0.187447	0.186199	0.923099	0.00337465	1.32148	0.279666	0.775586	1.87889	2.18031e-06	-0.0976464	0.266451	-0.635856	0.414812	0.713274
hyperthyroidism	hyperthyroidism	binary	-0.177726	0.939993	-2.03429	1.6697	0.885949	-0.842949	1.4121	-5.679	1.08153	0.490334	0.0393019	1.41677	-4.80002	1.98236	0.978098	-0.317206	1.41494	-5.1551	1.61786	0.813807
hypothyroidism	hypothyroidism	binary	-0.364398	0.376942	-1.10511	0.388943	0.346871	-0.369661	0.438856	-1.35854	0.396325	0.373555	0.111386	0.557366	-1.18767	1.066	0.844194	-0.669201	0.646935	-2.24558	0.401384	0.251048
IBD	inflammatory bowel disease	binary	-0.0648777	0.715216	-1.49119	1.35973	0.936842	0.842855	0.482943	-0.265567	1.67637	0.122554	1.01013	0.650073	-0.570984	2.09228	0.178219	0.878578	0.648997	-0.701144	1.95754	0.232942
IDA	iron deficiency anemia	binary	-0.770494	0.407894	-1.53987	0.084384	0.076783	0.915905	0.287844	0.304682	1.44266	0.0047128	1.40159	0.372709	0.598265	2.07883	0.00140995	0.497842	0.443221	-0.497356	1.2752	0.294941
IGF1	insulin-like growth factor 1	quantitative	0.238559	0.0762423	0.0891241	0.387994	0.00175442	-0.285213	0.0762608	-0.434685	-0.135742	0.00018407	-0.586459	0.114104	-0.810102	-0.362816	2.75344e-07	-0.0421632	0.102489	-0.243042	0.158715	0.680785
IHD	ischemic heart disease	binary	-0.671872	0.278155	-1.21712	-0.119516	0.0171224	0.570967	0.231247	0.0961856	1.00709	0.0195553	1.1244	0.309178	0.488594	1.71051	0.000863681	0.054161	0.356118	-0.708111	0.70454	0.88
KC	kidney cancer	binary	-1.76751	0.812129	-3.09123	0.622754	0.113711	1.80752	0.546706	0.51952	2.74113	0.00986051	2.2995	0.65623	0.707378	3.40442	0.00899744	1.51725	0.829909	-0.669009	2.84016	0.140921
KS	kidney stones	binary	0.246575	0.59447	-1.0508	1.34527	0.704943	0.737271	0.439621	-0.253154	1.50617	0.131262	0.846839	0.653733	-0.738721	1.93833	0.250284	0.798826	0.552398	-0.493498	1.74155	0.196487
LDL	low density lipoprotein (LDL) cholesterol	quantitative	0.110909	0.0784413	-0.0428363	0.264654	0.15739	-0.162366	0.0784605	-0.316149	-0.0085836	0.0385093	-0.30598	0.117398	-0.536081	-0.07588	0.00915178	-0.0464956	0.105448	-0.253174	0.160182	0.659261
lipid	lipidemias & lipoprotein disorders	binary	-1.07096	0.271776	-1.61248	-0.540467	6.69995e-05	0.778452	0.230034	0.317856	1.22358	0.00111119	1.68695	0.32275	1.048	2.32402	4.60648e-07	-0.108414	0.356079	-0.850427	0.560756	0.759666
LPA	lipoprotein A	quantitative	0.149452	0.0885217	-0.0240506	0.322954	0.0913533	-0.0475904	0.0885436	-0.221136	0.125955	0.590937	-0.240611	0.138358	-0.511791	0.0305702	0.0820274	0.086237	0.115204	-0.139563	0.312037	0.454125
lymphocyte_count	lymphocyte count	quantitative	0.18161	0.0795995	0.025595	0.337625	0.0225168	-0.107291	0.0796189	-0.263344	0.0487624	0.177803	-0.319848	0.118461	-0.552031	-0.0876648	0.00693365	0.0677564	0.107504	-0.142951	0.278464	0.528519
MCH	mean corpuscular hemoglobin	quantitative	0.074112	0.0794083	-0.0815283	0.229752	0.350664	-0.169205	0.0794268	-0.324881	-0.0135284	0.0331455	-0.269377	0.118175	-0.501	-0.0377544	0.0226393	-0.0867098	0.107243	-0.296906	0.123487	0.418783
menarche	age at menarche	quantitative	0.656206	0.114035	0.432697	0.879714	8.70818e-09	0.0792287	0.114068	-0.144344	0.302802	0.487322	-0.769291	0.186209	-1.13426	-0.404321	3.60848e-05	0.58834	0.144261	0.30559	0.871091	4.53833e-05
menopause	age at menopause	quantitative	-0.238911	0.168542	-0.569254	0.0914322	0.156336	-0.294978	0.168562	-0.625361	0.0354041	0.0801274	-0.102742	0.322716	-0.735265	0.529781	0.750208	-0.367067	0.197646	-0.754453	0.0203194	0.0632865
menstruation	menstruation disorders	binary	-0.0331561	0.477465	-1.01632	0.888926	0.946517	0.479502	0.39894	-0.385692	1.20219	0.256132	0.711805	0.596206	-0.640567	1.77336	0.269216	0.41231	0.512462	-0.739252	1.32038	0.444458
mineral	mineral metabolism disorders	binary	-1.03151	0.561248	-2.02625	0.269461	0.113966	0.662159	0.479009	-0.440748	1.48531	0.211152	1.25532	0.550163	-0.0342099	2.19256	0.0553303	0.117914	0.823588	-2.05735	1.4109	0.888463
monocyte_count	monocyte count	quantitative	-0.0964728	0.0774323	-0.24824	0.0552945	0.212802	-0.0876627	0.0774508	-0.239466	0.0641409	0.257698	0.0097581	0.115236	-0.216104	0.235621	0.932516	-0.167892	0.104572	-0.372853	0.0370699	0.108383
MS	multiple sclerosis	binary	1.47895	0.802224	-0.910358	2.77091	0.162527	0.95152	0.816933	-1.22135	2.23764	0.316325	0.750436	1.41246	-4.08917	2.69541	0.638362	1.46617	0.821248	-0.711078	2.76485	0.150404
neuroticism	neuroticism score	quantitative	0.0401589	0.0902873	-0.136804	0.217122	0.656471	0.276875	0.090303	0.099881	0.453869	0.00216917	0.285113	0.140141	0.0104371	0.55979	0.0419047	0.271028	0.118063	0.0396245	0.502432	0.0216983
neutrophil_count	neutrophil count	quantitative	-0.296759	0.0799354	-0.453432	-0.140086	0.000205268	0.222722	0.0799552	0.0660094	0.379434	0.00534353	0.575126	0.118959	0.341967	0.808286	1.33431e-06	-0.0674941	0.107958	-0.279093	0.144104	0.53185
OA	arthrosis	binary	-0.692372	0.231726	-1.14953	-0.237061	0.00284124	0.606034	0.198961	0.205424	0.987975	0.00348036	1.22484	0.272457	0.677066	1.75161	2.50343e-05	0.0337674	0.295912	-0.57919	0.589724	0.9095
OC	ovarian cancer	binary	0.311619	1.42523	-3.32108	2.51129	0.914679	0.168557	1.41468	-4.67279	2.12336	0.908353	1.2895	1.43853	-3.56851	3.33336	0.457457	0.540771	1.42026	-4.30418	2.51632	0.727868
osteoporosis	osteoporosis	binary	-0.813511	0.470519	-1.71665	0.163013	0.102683	-0.0929418	0.490138	-1.21145	0.757502	0.847817	0.753016	0.576189	-0.575415	1.75621	0.234716	-0.802709	0.833394	-2.98807	0.518035	0.274439
PC	prostate cancer	binary	-0.453048	0.570078	-1.54254	0.749026	0.459284	-0.821577	0.835066	-3.00912	0.505065	0.263724	-0.0300617	0.847807	-2.23153	1.33675	0.971641	-1.35815	1.43719	-6.20969	0.65253	0.237407
PD	Parkinson's disease	binary	-0.390914	1.12136	-2.58381	1.76817	0.820217	-0.552061	1.41401	-5.38961	1.38088	0.669165	0.609701	1.42282	-4.23391	2.57653	0.697473	-0.186694	1.41737	-5.02658	1.75948	0.892401
PE	pulmonary embolism	binary	-1.09995	0.564342	-2.10155	0.207063	0.0948955	0.662937	0.48004	-0.441289	1.48853	0.211261	1.32768	0.552716	0.0348554	2.27159	0.0450659	0.0656724	0.824458	-2.11035	1.36085	0.937276
phosphate	phosphate	quantitative	-0.0621653	0.0817684	-0.222431	0.0981007	0.447099	0.0863566	0.0817877	-0.0739472	0.24666	0.291031	0.170428	0.123891	-0.0723985	0.413255	0.168938	0.0214405	0.108865	-0.191935	0.234816	0.84387
pituitary	pituitary dysregulation disorders	binary	-2.01017	0.807314	-3.30572	0.403032	0.0813139	1.19977	0.813141	-0.971568	2.4815	0.221595	2.00239	0.819317	-0.175174	3.30194	0.0658903	0.687599	1.4045	-4.14931	2.61707	0.663305
PKD	polycystic kidney disease	binary	1.55032	1.39254	-3.95572	3.51971	0.520165	1.08312	1.38786	-3.75384	3.01286	0.516871	2.00113	1.39586	-2.84057	3.95774	0.287745	1.58067	1.39174	-3.25803	3.52048	0.376161
platelet_count	platelet count	quantitative	-0.595139	0.0775402	-0.747118	-0.44316	1.65582e-14	-0.0733412	0.0775656	-0.22537	0.0786874	0.344385	0.577705	0.115397	0.351527	0.803884	5.55348e-07	-0.609497	0.104723	-0.814754	-0.40424	5.88736e-09
pneumonia	pneumonia	binary	-2.10312	0.283981	-2.6482	-1.52711	5.93455e-11	1.16577	0.239196	0.670816	1.6136	1.79771e-05	2.22368	0.285007	1.64489	2.76975	3.06107e-11	-0.633199	0.645157	-2.20729	0.432382	0.278226
psoriasis	psoriasis	binary	-1.93458	0.478144	-2.77678	-0.846962	0.00154913	1.02918	0.478606	-0.0736987	1.85236	0.0647228	1.90906	0.490833	0.789247	2.76377	0.0023752	-0.637037	1.41469	-5.47379	1.29157	0.616195
RA	rheumatoid arthritis	binary	0.193605	0.673752	-1.36724	1.39552	0.795102	1.36793	0.386151	0.522383	2.05987	0.00293246	1.82887	0.567101	0.515317	2.81048	0.010131	1.18803	0.497412	0.0588514	2.05823	0.0406247
RBC_count	red blood cell count	quantitative	-0.208813	0.0687412	-0.343546	-0.0740805	0.00238431	-0.0122438	0.0687585	-0.147011	0.122523	0.858668	0.21763	0.102301	0.0171201	0.41814	0.0333918	-0.201552	0.0928368	-0.383512	-0.0195916	0.0299295
reticulocyte_count	reticulocyte count	quantitative	-0.116927	0.079605	-0.272953	0.039099	0.141878	0.078606	0.0796242	-0.0774574	0.234669	0.323539	0.216782	0.118552	-0.0155804	0.449144	0.0674638	-0.0348954	0.107451	-0.2455	0.175709	0.745365
sarcoidosis	sarcoidosis	binary	0.837562	1.40045	-3.07941	2.91531	0.806555	0.376547	1.39587	-4.45904	2.29834	0.802483	1.14873	1.39931	-3.68896	3.08272	0.495852	0.988999	1.39836	-3.84788	2.91834	0.548726
SCZ	schizophrenia	binary	2.3129	0.811641	-0.00908655	3.61294	0.050556	3.04807	0.434321	2.05817	3.81611	1.85951e-06	3.03822	0.64384	1.4563	4.12167	0.00133627	3.19868	0.545385	1.90772	4.13893	8.41191e-05
SHBG	sex hormone binding globulin	quantitative	0.328528	0.0773407	0.17694	0.480116	2.15944e-05	-0.0459131	0.0773614	-0.197541	0.105715	0.552855	-0.423543	0.11634	-0.651569	-0.195517	0.000272082	0.253248	0.10355	0.0502903	0.456207	0.0144593
SLE	systemic lupus erythematosus	binary	1.35629	1.39546	-3.90819	3.34801	0.568119	0.948714	1.3888	-3.88945	2.88509	0.5632	1.94382	1.39877	-2.89977	3.91065	0.298803	1.39601	1.39412	-3.44517	3.34907	0.42399
sleep	other sleep disorders	binary	1.08339	1.3992	-3.49948	3.09285	0.681916	0.651482	1.39494	-4.18477	2.57712	0.678234	1.55827	1.40058	-3.28112	3.50207	0.381744	1.15968	1.39771	-3.67817	3.09461	0.492434
stroke_hemorrhagic	hemorrhagic stroke	binary	0.627042	0.782184	-1.50228	1.93113	0.491271	0.303548	0.827197	-1.87729	1.61166	0.727066	0.579147	1.43173	-4.27108	2.57828	0.711951	0.586689	0.833262	-1.60077	1.91327	0.51971
stroke_ischemic	ischemic stroke	binary	-0.621414	0.911812	-2.47101	1.1644	0.570334	-1.12209	1.42086	-5.96309	0.829934	0.337946	0.365399	1.44119	-4.49229	2.39598	0.811088	-0.878385	1.42506	-5.72238	1.09033	0.475714
systolic_BP	systolic blood pressure	quantitative	-0.141087	0.0765586	-0.291141	0.00896824	0.0653507	-0.09824	0.0765767	-0.24833	0.0518504	0.199529	0.0473273	0.113797	-0.175714	0.270369	0.677488	-0.218648	0.1035	-0.421508	-0.0157867	0.034642
T1D	type 1 diabetes	binary	-2.29834	0.550765	-3.25634	-1.01223	0.00188833	1.65368	0.437359	0.665616	2.41861	0.00256961	2.56445	0.50167	1.42912	3.44746	0.000158896	0.745765	0.823303	-1.43039	2.04142	0.419819
testosterone	testosterone	quantitative	0.10755	0.0500363	0.0094786	0.205621	0.0316008	-0.0321492	0.0500493	-0.130246	0.0659474	0.520646	-0.146784	0.0725405	-0.288964	-0.00460481	0.0430247	0.0719274	0.0691231	-0.0635538	0.207409	0.298076
TG	triglycerides	quantitative	-0.278851	0.0770955	-0.429958	-0.127744	0.000298137	0.184531	0.0771154	0.0333851	0.335678	0.0167153	0.515582	0.11502	0.290144	0.741021	7.37806e-06	-0.0856367	0.103909	-0.289299	0.118026	0.409856
total_protein	total protein	quantitative	0.173448	0.0842829	0.00825314	0.338642	0.0395985	-0.0414521	0.0843035	-0.206687	0.123783	0.622931	-0.246602	0.127697	-0.496888	0.00368476	0.0534662	0.116955	0.112213	-0.102983	0.336892	0.297293
urate	serum urate	quantitative	-0.274401	0.0673015	-0.406312	-0.14249	4.55939e-05	0.13014	0.0673194	-0.00180611	0.262086	0.053216	0.456543	0.101119	0.258349	0.654737	6.33729e-06	-0.129499	0.090193	-0.306277	0.0472793	0.151061
urea	urea	quantitative	-0.00123966	0.0756751	-0.149563	0.147084	0.98693	0.0147068	0.0756939	-0.133653	0.163067	0.845946	0.0178547	0.113256	-0.204126	0.239836	0.874733	0.0121671	0.101731	-0.187225	0.211559	0.904799
valves	cardiac valve disorders	binary	-1.58113	0.487921	-2.51284	-0.554687	0.00294528	1.07213	0.352748	0.326513	1.72534	0.00638325	2.19073	0.465836	1.21057	3.07068	6.16606e-05	0.175973	0.573234	-1.14622	1.17337	0.764499
vitamin_D	vitamin D	quantitative	0.12672	0.0800203	-0.0301197	0.28356	0.113286	-0.419861	0.0800371	-0.576734	-0.262988	1.55683e-07	-0.618893	0.120427	-0.85493	-0.382857	2.76122e-07	-0.262486	0.107092	-0.472387	-0.0525853	0.0142455
WBC_count	white blood cell count	quantitative	-0.183166	0.0799206	-0.33981	-0.0265216	0.0219149	0.143767	0.0799399	-0.0129153	0.300449	0.0721087	0.361953	0.118938	0.128834	0.595072	0.00234098	-0.0359159	0.107939	-0.247477	0.175645	0.739329
weight	weight	quantitative	-0.320071	0.0689729	-0.455258	-0.184884	3.47647e-06	0.28069	0.06899	0.145469	0.41591	4.73163e-05	0.671666	0.103153	0.469487	0.873845	7.45696e-11	-0.0356054	0.0927726	-0.21744	0.146229	0.701133
WHR	waist-to-hip ratio	quantitative	-0.401537	0.0587776	-0.516741	-0.286333	8.41987e-12	0.441126	0.0587909	0.325896	0.556356	6.23837e-14	0.942116	0.0878919	0.769847	1.11438	8.37165e-27	0.0358305	0.0790525	-0.119112	0.190773	0.650369
WHRadjBMI	WHR adjusted for BMI	quantitative	-0.0404031	0.0568284	-0.151787	0.0709805	0.477105	0.209776	0.0568408	0.0983684	0.321184	0.000223766	0.281879	0.0853146	0.114663	0.449096	0.000953266	0.152256	0.076191	0.00292175	0.301591	0.0456798

## Sheet: Table_S2
Supplemental Table 2. Correlation between phenotypes and putative mediators. For each putative mediator-phenotype pair, the effect of the mediator on the phenotype (BETA) assessed by linear (quantitative traits) or Firth logistic (binary traits) regression is reported. P denotes the p-value of BETA. The Pearson coefficients of correlation between non-transformed mediator and phenotype values are …
MEDIATOR	PHENO	BETA	P	Phenotype correlation
BMI	AA	0.0468975	3.09517e-09	0.0112553
BMI	AD	0.00653729	0.16463	0.00247462
BMI	AKI	0.0923762	0	0.113954
BMI	albumin	-0.0792991	0	-0.145022
BMI	ALP	0.763757	0	0.137867
BMI	ALT	0.73265	0	0.249683
BMI	anaemia	0.0431155	0	0.0510711
BMI	aneurysm	0.069714	0	0.0473904
BMI	apnea	0.166948	0	0.17278
BMI	ApoA	-0.0157822	0	-0.277444
BMI	ApoB	0.00406162	0	0.0810429
BMI	AST	0.213681	0	0.0964073
BMI	asthma	0.0623811	0	0.106058
BMI	B12A	0.058553	0	0.0207073
BMI	balding	0.00644778	1.048e-21	0.0245854
BMI	BC	0.0179728	0	0.0277411
BMI	bilirubin	-0.0616196	2.71869e-301	-0.0660625
BMI	bilirubin_disorder	0.00750542	0.359838	0.00165448
BMI	bipolar	0.0645345	0	0.023487
BMI	birth_weight_first_child	0.00960569	4.38674e-52	0.0401077
BMI	birthweight	0.00476732	8.62587e-53	0.0348974
BMI	BMD	0.00305993	0	0.106484
BMI	BMI	1	0	1
BMI	BMR	145.028	0	0.501671
BMI	body_fat_mass	1.76613	0	0.879381
BMI	Ca	-0.000689658	1.34356e-79	-0.0350657
BMI	cardiomyopathies	0.112353	0	0.0660396
BMI	cataract	0.0241242	0	0.0391284
BMI	celiac	-0.0588549	0	-0.0223126
BMI	cholelithiasis	0.0898854	0	0.117875
BMI	cholesterol	-0.0116222	1.09185e-162	-0.0483262
BMI	CKD	0.0935115	0	0.112238
BMI	conduction	0.10336	0	0.199306
BMI	COPD	0.0540147	0	0.0613288
BMI	cornea	0.0191839	3.45807e-06	0.00888574
BMI	Cr	0.379367	0	0.102299
BMI	CRC	0.0285064	0	0.0238766
BMI	CRP	0.226456	0	0.249251
BMI	cystatinC	0.0100931	0	0.281968
BMI	depression	0.0584575	0	0.0166671
BMI	diastolic_BP	0.590106	0	0.277888
BMI	emphysema	-0.0105282	0.00793133	-0.00506981
BMI	endometriosis	0.031326	0	0.0275165
BMI	eosinophil_count	0.00263817	0	0.0927108
BMI	epilepsy	0.0374631	0	0.02341
BMI	facial_hair	-0.00967976	3.80265e-277	-0.0923026
BMI	fluid_intelligence	-0.0257376	5.15831e-93	-0.0581135
BMI	FVC	-0.0214164	0	-0.100204
BMI	GGT	1.45674	0	0.166211
BMI	glaucoma	0.00620059	0.0125024	0.0046847
BMI	glucose	0.0409994	0	0.162749
BMI	gout	0.135606	0	0.137076
BMI	GS	0.122958	4.94638e-205	0.0532342
BMI	HbA1c	0.326857	0	0.23955
BMI	HDL	-0.0285938	0	-0.35505
BMI	headaches	0.0180439	2.81292e-10	0.0117245
BMI	heart_rate	0.364796	0	0.153978
BMI	height	-0.0240018	1.31637e-12	-0.0123369
BMI	hepatic_fibrosis	0.0988564	0	0.0430645
BMI	hernia	-0.0260421	0	-0.0281259
BMI	HTN_essential	0.136394	0	0.291987
BMI	hyperthyroidism	0.0394676	0	0.0188475
BMI	hypothyroidism	0.0556838	0	0.0706605
BMI	IBD	0.0149187	1.14674e-06	0.0102706
BMI	IDA	0.0500284	0	0.0539479
BMI	IGF1	-0.152894	0	-0.128469
BMI	IHD	0.0725541	0	0.123928
BMI	KC	0.0578101	0	0.0267407
BMI	KS	0.0674142	0	0.0557173
BMI	LDL	0.00336338	5.61989e-25	0.0183769
BMI	lipid	0.12197	0	0.242538
BMI	LPA	0.0231489	0.268366	0.00220512
BMI	lymphocyte_count	0.0200801	0	0.154128
BMI	MCH	-0.0372671	0	-0.0979364
BMI	menarche	-0.0475988	0	-0.149783
BMI	menopause	-0.0126929	0.000155106	-0.0116652
BMI	menstruation	0.0355846	0	0.051146
BMI	mineral_disorder	0.0494604	0	0.0333371
BMI	monocyte_count	0.00543861	0	0.125629
BMI	MS	-0.0087437	0.149247	-0.00267323
BMI	neuroticism	0.0040145	0.00253286	0.00582448
BMI	neutrophil_count	0.0433154	0	0.147728
BMI	OA	0.093115	0	0.19184
BMI	OC	0.0169562	0.00186915	0.0093853
BMI	osteoporosis	-0.0540199	0	-0.0441321
BMI	PC	-0.0057159	0.0284551	-0.0066049
BMI	PD	0.0195742	2.51715e-06	0.00859431
BMI	PE	0.0747343	0	0.0580676
BMI	phosphate	-0.00306896	0	-0.0911129
BMI	pituitary	0.0337666	1.04867e-07	0.00952041
BMI	PKD	0.0513971	3.22555e-08	0.0109623
BMI	platelet_count	0.351479	2.86152e-58	0.0283756
BMI	pneumonia	0.0516714	0	0.0643549
BMI	psoriasis	0.0691212	0	0.0426871
BMI	RA	0.0735805	0	0.0627333
BMI	RBC_count	0.0157033	0	0.18397
BMI	reticulocyte_count	0.00192283	0	0.238462
BMI	sarcoidosis	0.0592307	1.11022e-16	0.0153511
BMI	SCZ	0.0650841	0	0.0170683
BMI	SHBG	-2.08978	0	-0.358966
BMI	SLE	0.0184737	0.072899	0.0034665
BMI	sleep	0.0572347	6.58584e-13	0.0139616
BMI	stroke_hemorrhagic	0.059817	0	0.0338487
BMI	stroke_ischemic	0.0849095	0	0.0609005
BMI	systolic_BP	0.719139	0	0.183844
BMI	T1D	0.142311	0	0.0840633
BMI	testosterone	-0.0141681	3.30731e-09	-0.0110413
BMI	TG	0.0635806	0	0.295993
BMI	total_protein	0.0151858	2.80109e-22	0.0180292
BMI	urate	6.16095	0	0.364765
BMI	urea	0.0286097	0	0.0983159
BMI	valves	0.102131	0	0.117572
BMI	vitamin_D	-0.75181	0	-0.171018
BMI	WBC_count	0.071847	0	0.195567
BMI	weight	2.78296	0	0.833229
BMI	WHR	0.00831535	0	0.440867
BMI	WHRadjBMI	1.93983e-18	1	-1.04749e-17
EA	AA	-0.220875	0	-0.0164687
EA	AD	-0.27661	0	-0.0357811
EA	AKI	-0.248205	0	-0.0860854
EA	albumin	0.0983038	3.35755e-251	0.0630403
EA	ALP	-1.9984	0	-0.126777
EA	ALT	-0.212283	6.23185e-46	-0.0254154
EA	anaemia	-0.174917	0	-0.065955
EA	aneurysm	-0.256141	0	-0.0550696
EA	apnea	-0.120818	0	-0.0291553
EA	ApoA	0.00670639	1.74786e-108	0.04135
EA	ApoB	-0.00283522	1.40855e-28	-0.0198548
EA	AST	-0.180744	7.13977e-59	-0.0289462
EA	asthma	-0.10395	0	-0.056247
EA	B12A	-0.270347	0	-0.0283632
EA	balding	-0.0219466	1.07362e-38	-0.0335386
EA	BC	-0.0402652	1.86469e-11	-0.0192716
EA	bilirubin	0.141804	6.56235e-196	0.0534092
EA	bilirubin_disorder	-0.0140354	0.547067	-0.00110538
EA	bipolar	0.0189723	0.273126	0.00206793
EA	birth_weight_first_child	0.0488232	5.29405e-140	0.0667839
EA	birthweight	0.0150685	6.31425e-59	0.0370556
EA	BMD	0.00346729	9.68485e-77	0.042647
EA	BMI	-0.40663	0	-0.142626
EA	BMR	29.2103	1.8322e-90	0.0355137
EA	body_fat_mass	-0.704717	0	-0.12364
EA	Ca	-0.00214653	1.02167e-93	-0.0382739
EA	cardiomyopathies	-0.201809	0	-0.0343828
EA	cataract	-0.158281	0	-0.0859825
EA	celiac	-0.104676	6.66134e-16	-0.0163635
EA	cholelithiasis	-0.169351	0	-0.0635929
EA	cholesterol	0.00816609	2.55057e-11	0.0119154
EA	CKD	-0.294915	0	-0.0986024
EA	conduction	-0.216712	0	-0.141033
EA	COPD	-0.432705	0	-0.143508
EA	cornea	-0.164066	0	-0.0254653
EA	Cr	-0.207651	6.15531e-28	-0.0195759
EA	CRC	-0.104897	0	-0.0289635
EA	CRP	-0.225128	0	-0.0867978
EA	cystatinC	-0.0156553	0	-0.153385
EA	depression	-0.0715129	0.000917214	-0.00626305
EA	diastolic_BP	-0.250998	2.02323e-118	-0.0415572
EA	emphysema	-0.446815	0	-0.0732361
EA	endometriosis	-0.00845383	0.417622	-0.00220332
EA	eosinophil_count	-0.00155095	3.35204e-27	-0.0191441
EA	epilepsy	-0.136689	0	-0.0276271
EA	facial_hair	0.00558618	2.69824e-16	0.0213559
EA	fluid_intelligence	0.528398	0	0.415429
EA	FVC	0.0973113	0	0.160412
EA	GGT	-1.38722	2.71228e-215	-0.055914
EA	glaucoma	-0.132224	0	-0.0346925
EA	glucose	-0.0339583	8.64829e-142	-0.0472538
EA	gout	-0.248676	0	-0.0658256
EA	GS	0.669598	0	0.101589
EA	HbA1c	-0.422606	0	-0.108662
EA	HDL	0.0175234	0	0.0762668
EA	headaches	-0.067624	7.77156e-16	-0.0148458
EA	heart_rate	-0.196922	1.94124e-59	-0.0292107
EA	height	0.814624	0	0.146642
EA	hepatic_fibrosis	-0.211018	0	-0.0235873
EA	hernia	-0.0864108	0	-0.0352788
EA	HTN_essential	-0.240754	0	-0.188735
EA	hyperthyroidism	-0.154772	0	-0.0237315
EA	hypothyroidism	-0.150898	0	-0.0591235
EA	IBD	-0.152184	0	-0.0363164
EA	IDA	-0.185143	0	-0.0622599
EA	IGF1	0.366683	0	0.108063
EA	IHD	-0.236861	0	-0.125174
EA	KC	-0.163572	0	-0.0226632
EA	KS	-0.144418	0	-0.036027
EA	LDL	0.00160324	0.085532	0.00307429
EA	lipid	-0.283134	0	-0.191155
EA	LPA	-0.207189	0.000514044	-0.0069481
EA	lymphocyte_count	-0.0248856	0	-0.0670414
EA	MCH	0.0140148	2.65287e-13	0.0129462
EA	menarche	-0.0388722	1.87025e-59	-0.0392127
EA	menopause	0.215137	9.52985e-104	0.0668636
EA	menstruation	0.0214334	0.00044833	0.00909686
EA	mineral_disorder	-0.145328	0	-0.0302258
EA	monocyte_count	-0.00714134	3.53469e-235	-0.0579879
EA	MS	0.00896787	0.581484	0.00102743
EA	neuroticism	-0.148523	0	-0.0756321
EA	neutrophil_count	-0.0802383	0	-0.0960697
EA	OA	-0.221995	0	-0.149355
EA	OC	-0.0961195	4.39395e-08	-0.0164384
EA	osteoporosis	-0.176619	0	-0.0575404
EA	PC	-0.067565	0	-0.0317684
EA	PD	-0.113766	0	-0.0168604
EA	PE	-0.143239	0	-0.0321686
EA	phosphate	0.00024124	0.178233	0.00251178
EA	pituitary	-0.066407	0.000569599	-0.00603514
EA	PKD	-0.109707	0.000120887	-0.00736483
EA	platelet_count	-1.01068	7.96058e-59	-0.0286323
EA	pneumonia	-0.223679	0	-0.0866299
EA	psoriasis	-0.129643	0	-0.0232023
EA	RA	-0.292109	0	-0.0754703
EA	RBC_count	-0.003127	3.89906e-13	-0.0128541
EA	reticulocyte_count	-0.00100301	7.21333e-134	-0.0439256
EA	sarcoidosis	-0.00911514	0.692374	-0.000694276
EA	SCZ	-0.119673	7.04921e-07	-0.00938473
EA	SHBG	0.366389	4.26958e-32	0.0220839
EA	SLE	-0.174261	5.09325e-09	-0.0113852
EA	sleep	-0.0516227	0.032059	-0.00399372
EA	stroke_hemorrhagic	-0.209683	0	-0.0403101
EA	stroke_ischemic	-0.257386	0	-0.0584005
EA	systolic_BP	-1.34026	0	-0.120461
EA	T1D	-0.162651	0	-0.0273166
EA	testosterone	0.0648266	2.16624e-21	0.0177968
EA	TG	-0.0510023	0	-0.0834023
EA	total_protein	-0.110403	2.96375e-134	-0.045966
EA	urate	-2.54488	2.16096e-192	-0.05285
EA	urea	-0.0721459	0	-0.0869439
EA	valves	-0.257146	0	-0.0919535
EA	vitamin_D	-0.604475	7.00978e-153	-0.0480738
EA	WBC_count	-0.114615	0	-0.109509
EA	weight	-0.402093	1.03883e-128	-0.0421959
EA	WHR	-0.00612619	0	-0.11374
EA	WHRadjBMI	-0.00272976	1.37515e-229	-0.0565517
height	AA	0.0125377	0.00374687	0.00530045
height	AD	-0.0189483	1.13243e-14	-0.0137225
height	AKI	0.00698334	1.79856e-13	0.013685
height	albumin	0.0260567	0	0.0928783
height	ALP	-0.2755	0	-0.0969217
height	ALT	0.244934	0	0.162649
height	anaemia	-0.0157796	0	-0.0327488
height	aneurysm	0.0337955	0	0.04153
height	apnea	0.030995	0	0.0419644
height	ApoA	-0.00840743	0	-0.288303
height	ApoB	-0.00123977	2.45277e-161	-0.0482121
height	AST	0.115296	0	0.10139
height	asthma	-0.0209687	0	-0.0622224
height	B12A	-0.0319069	0	-0.0184875
height	balding	-0.010528	8.46361e-139	-0.0643227
height	BC	0.00466973	0.0029818	0.00847058
height	bilirubin	0.107587	0	0.22489
height	bilirubin_disorder	0.0458649	0	0.0205984
height	bipolar	-0.0131441	2.12085e-05	-0.00795512
height	birth_weight_first_child	0.0335449	0	0.170661
height	birthweight	0.0191725	0	0.268043
height	BMD	0.00214029	0	0.145719
height	BMI	-0.00634115	1.31637e-12	-0.0123369
height	BMR	115.979	0	0.783216
height	body_fat_mass	-0.0926326	0	-0.0901672
height	Ca	-0.000762416	0	-0.0755628
height	cardiomyopathies	0.0306678	0	0.029914
height	cataract	-0.0200625	0	-0.0595827
height	celiac	-0.0218885	0	-0.0187257
height	cholelithiasis	-0.029353	0	-0.0597906
height	cholesterol	-0.0183205	0	-0.148458
height	CKD	-0.00636229	9.02173e-11	-0.0120305
height	conduction	0.0195926	0	0.0718001
height	COPD	-0.011353	0	-0.0223743
height	cornea	-0.015763	9.23595e-13	-0.0134163
height	Cr	0.691618	0	0.36342
height	CRC	0.00886186	1.46927e-10	0.013745
height	CRP	-0.029763	4.26991e-282	-0.063818
height	cystatinC	0.00176324	0	0.0959048
height	depression	-0.0248191	2.09528e-10	-0.0118604
height	diastolic_BP	0.10702	0	0.0984435
height	emphysema	-0.000659201	0.734214	-0.000653649
height	endometriosis	0.0176862	1.0147e-10	0.017519
height	eosinophil_count	0.000697442	6.87081e-162	0.0478056
height	epilepsy	-0.00829961	4.47237e-07	-0.00925854
height	facial_hair	0.00259296	1.37858e-52	0.039649
height	fluid_intelligence	0.0309917	0	0.13683
height	FVC	0.0751823	0	0.690236
height	GGT	0.402103	0	0.0893897
height	glaucoma	-0.0080002	5.31855e-10	-0.0115902
height	glucose	0.00118408	8.10369e-07	0.00915715
height	gout	0.0430368	0	0.064396
height	GS	0.799764	0	0.674187
height	HbA1c	-0.0102734	1.76336e-16	-0.0146461
height	HDL	-0.0122312	0	-0.296094
height	headaches	-0.0323074	0	-0.0382518
height	heart_rate	-0.121163	0	-0.0998911
height	height	1	0	1
height	hepatic_fibrosis	0.000955505	0.736772	0.000597134
height	hernia	0.0652723	0	0.147121
height	HTN_essential	0.000399103	0.355693	0.00175656
height	hyperthyroidism	-0.0397799	0	-0.0328883
height	hypothyroidism	-0.0512531	0	-0.106035
height	IBD	-0.00273589	0.0817729	-0.00363385
height	IDA	-0.0219703	0	-0.0404719
height	IGF1	0.0842039	0	0.137863
height	IHD	0.0156752	0	0.0467216
height	KC	0.0230691	1.11022e-16	0.0181041
height	KS	0.0284259	0	0.0399156
height	LDL	-0.00750331	0	-0.0798967
height	lipid	0.0057775	0	0.0220215
height	LPA	-0.0729284	8.48652e-12	-0.0136001
height	lymphocyte_count	-0.00815117	0	-0.122016
height	MCH	0.0138487	0	0.0709552
height	menarche	0.0254734	0	0.0969786
height	menopause	0.0160699	4.09375e-09	0.0181234
height	menstruation	0.0176758	0	0.0286075
height	mineral_disorder	-0.00504292	0.000932555	-0.00579306
height	monocyte_count	0.00200815	0	0.0904724
height	MS	-0.0335093	0	-0.0200595
height	neuroticism	-0.0422475	0	-0.119961
height	neutrophil_count	-0.00726059	4.98837e-165	-0.0482722
height	OA	-0.0194317	0	-0.0722015
height	OC	-0.000298304	0.948299	-0.000194623
height	osteoporosis	-0.070515	0	-0.118252
height	PC	-0.0139707	0	-0.0264098
height	PD	0.0137625	2.82906e-10	0.011378
height	PE	0.0150473	0	0.0189018
height	phosphate	-0.00314416	0	-0.181991
height	pituitary	0.00607727	0.0784881	0.00306277
height	PKD	0.0149775	0.00305684	0.00564033
height	platelet_count	-1.44557	0	-0.227535
height	pneumonia	0.00391513	1.80223e-06	0.00851558
height	psoriasis	0.00419042	0.0217021	0.00417058
height	RA	-0.0386747	0	-0.0544756
height	RBC_count	0.0160968	0	0.367665
height	reticulocyte_count	0.000228269	1.67212e-212	0.05523
height	sarcoidosis	0.00682042	0.0976564	0.00291315
height	SCZ	0.0122081	0.00410408	0.00539774
height	SHBG	-0.831925	0	-0.278654
height	SLE	-0.0592359	0	-0.0208686
height	sleep	-0.00774656	0.0747609	-0.00330205
height	stroke_hemorrhagic	0.00463457	0.0293864	0.00497333
height	stroke_ischemic	0.00129452	0.471069	0.00163654
height	systolic_BP	0.0439941	1.09432e-34	0.0219705
height	T1D	0.0111848	1.90449e-08	0.0105068
height	testosterone	0.420416	0	0.641535
height	TG	0.0119771	0	0.108675
height	total_protein	-0.00056826	0.478658	-0.00131524
height	urate	3.0671	0	0.353828
height	urea	0.00914503	5.05055e-260	0.061211
height	valves	0.010543	0	0.0212657
height	vitamin_D	0.0105533	0.0103334	0.00466177
height	WBC_count	-0.0129137	0	-0.0685145
height	weight	0.918034	0	0.534754
height	WHR	0.00414248	0	0.427112
height	WHRadjBMI	0.00419726	0	0.482571

## Sheet: Table_S3
Supplemental Table 3. Covariate regression analysis. Impact of including either of body mass index (BMI), educational attainment (EA), or height, as a covariate in the PheWAS regression model, according to the most significant dosage model in Table S1 (MODEL) for each of the 117 assessed traits (PHENO). For each association, BETA (i.e., log(OR) for binary traits), standard error (SE), lower (L95)…
Association		Body mass index (BMI)					Educational attainment (EA)					Height
PHENO	MODEL	BETA	SE	L95	U95	P	BETA	SE	L95	U95	P	BETA	SE	L95	U95	P
AA	DEL	1.34927	1.40411	-3.49325	3.31001	0.437156	1.57067	1.40546	-3.27236	3.53302	0.379421
AD	DEL						1.0646	1.43292	-3.78752	3.07613	0.526308	0.928749	1.434	-3.92449	2.94391	0.573633
AKI	DEL	1.84583	0.298859	1.24289	2.42322	2.37541e-08	2.5066	0.298661	1.90251	3.08206	7.7871e-13	2.47738	0.288259	1.89419	3.03208	2.65898e-13
albumin	DEL	-0.339475	0.125203	-0.584874	-0.0940763	0.00670062	-0.500979	0.131013	-0.757764	-0.244194	0.000131386	-0.561462	0.125594	-0.807627	-0.315297	7.80872e-06
ALP	DEL	0.534344	0.115223	0.308506	0.760181	3.52854e-06	0.651822	0.119545	0.417515	0.88613	4.96936e-08	0.707102	0.115834	0.480067	0.934137	1.03289e-09
ALT	M	-0.139312	0.0714482	-0.279351	0.000726441	0.051197	-0.350399	0.0769192	-0.501161	-0.199637	5.23014e-06	-0.349933	0.0742997	-0.49556	-0.204305	2.48129e-06
anaemia	DEL	1.37961	0.311415	0.729694	1.96111	0.00010988	1.65648	0.31207	1.00579	2.23982	6.33833e-06	1.56861	0.310165	0.920852	2.14729	1.53207e-05
aneurysm	M	1.29662	0.548296	0.0285812	2.2642	0.0457451	1.09481	0.555767	-0.191197	2.07494	0.0880026	1.16435	0.55448	-0.122756	2.13752	0.071991
apnea	M	-0.601082	0.401528	-1.36462	0.23379	0.153426	-2.0058	0.354592	-2.66214	-1.25454	3.44329e-06	-2.01003	0.351287	-2.6583	-1.2639	3.0678e-06
ApoA	DEL	0.0956433	0.113745	-0.127297	0.318583	0.400429	-0.230699	0.12208	-0.469977	0.00857862	0.0587951	-0.282283	0.117292	-0.512176	-0.0523902	0.0160996
ApoB	DUP	-0.120606	0.106134	-0.328628	0.087417	0.25581	-0.188332	0.110277	-0.404475	0.0278101	0.0876716	-0.131111	0.10643	-0.339715	0.0774929	0.217991
AST	M	-0.305678	0.076219	-0.455067	-0.156289	6.05991e-05	-0.37418	0.0787755	-0.52858	-0.21978	2.03553e-06	-0.373663	0.0762568	-0.523126	-0.224199	9.58566e-07
asthma	DEL	1.01767	0.297047	0.414741	1.58772	0.0012884	1.40193	0.293025	0.807756	1.96457	1.27187e-05	1.36509	0.285613	0.786568	1.91372	1.22095e-05
B12A	DEL	2.16648	0.652036	0.578271	3.26238	0.0123881	2.478	0.652	0.890039	3.5735	0.00568027	2.50237	0.65114	0.915382	3.59548	0.00532631
balding	U	-0.129198	0.0919545	-0.309428	0.0510334	0.160019	-0.122566	0.0936767	-0.306173	0.0610402	0.190741	-0.122784	0.0913513	-0.301832	0.0562646	0.178923
BC	DEL	1.08109	0.54176	-0.109624	2.06942	0.0720268	0.585137	0.686856	-1.04159	1.77172	0.427005
bilirubin	DEL	-0.215784	0.113691	-0.438619	0.00705105	0.0576995	-0.322544	0.117512	-0.552867	-0.0922214	0.00605541	-0.327212	0.113299	-0.549277	-0.105147	0.00387663
bilirubin_disorder	DEL											1.62997	1.40423	-3.21082	3.58144	0.364839
bipolar	DUP	3.27015	0.412297	2.35542	4.00756	6.13875e-08						3.1762	0.410948	2.26358	3.91048	1.09626e-07
birth_weight_first_child	DEL	-1.01015	0.334827	-1.66641	-0.353888	0.00255395	-0.894704	0.334341	-1.55001	-0.239396	0.00745095	-0.72398	0.330071	-1.37092	-0.0770418	0.0282794
birthweight	M	0.25367	0.10619	0.0455366	0.461803	0.0169035	0.209645	0.108618	-0.00324605	0.422535	0.0535941	0.15292	0.104755	-0.0523998	0.35824	0.14435
BMD	M	-0.555526	0.110526	-0.772157	-0.338895	5.00725e-07	-0.622097	0.115673	-0.848816	-0.395377	7.53878e-08	-0.615239	0.11101	-0.832818	-0.397659	2.99094e-08
BMI	DEL						1.22946	0.119528	0.995187	1.46374	8.22395e-25	1.22786	0.116211	1.00008	1.45563	4.33514e-26
BMR	DEL	-0.523042	0.0547224	-0.630298	-0.415787	1.20715e-21	0.237876	0.0815508	0.0780365	0.397716	0.00353546
body_fat_mass	DEL						1.04013	0.12059	0.803769	1.27648	6.41995e-18	1.1098	0.11709	0.880299	1.33929	2.60541e-21
Ca	M	0.204706	0.0842333	0.0396087	0.369803	0.01509	0.2314	0.0874143	0.0600682	0.402732	0.00811738	0.246545	0.0839658	0.0819718	0.411118	0.0033223
cardiomyopathies	DEL	-0.103001	1.47265	-4.99364	2.0572	0.944183	1.07124	1.43246	-3.77999	3.08117	0.523914	1.11026	1.43438	-3.74347	3.12633	0.51164
cataract	DEL	0.558917	0.359695	-0.198857	1.22743	0.140795	0.764504	0.361876	0.00302103	1.43809	0.0491613	0.820242	0.347547	0.091963	1.46894	0.0285936
celiac	U	-0.471453	1.41139	-5.30792	1.45541	0.718647	-0.575936	1.41136	-5.4124	1.35097	0.653867	-0.592509	1.41099	-5.42877	1.3332	0.64349
cholelithiasis	DUP	0.900634	0.351618	0.14541	1.54032	0.0215818	0.808628	0.34953	0.0577652	1.44424	0.0360655	0.806648	0.346988	0.0598739	1.43621	0.0355837
cholesterol	DEL	-0.254281	0.116482	-0.482586	-0.0259761	0.0290361	-0.349965	0.11998	-0.585126	-0.114804	0.00353602	-0.349756	0.115734	-0.576595	-0.122917	0.00251079
CKD	DEL	1.21618	0.395445	0.386929	1.95826	0.00536394	1.88528	0.404969	1.02816	2.63882	8.74469e-05	1.98271	0.384051	1.17377	2.69901	1.58199e-05
conduction	DEL	0.662806	0.361998	-0.0625368	1.37192	0.0728209	1.57347	0.348833	0.87691	2.25802	1.72443e-05	1.63153	0.33669	0.956002	2.28813	5.44466e-06
COPD	DEL	2.178	0.318905	1.53008	2.79093	2.31119e-09	1.99836	0.341599	1.29968	2.65204	2.9875e-07	2.24696	0.314827	1.60766	2.85209	6.12201e-10
cornea	M	0.916279	0.771873	-1.16758	2.20505	0.332984	0.97075	0.78319	-1.19782	2.267	0.314473	0.904408	0.778069	-1.22769	2.19646	0.341472
Cr	M	0.378674	0.0635509	0.254115	0.503234	2.5468e-09	0.331862	0.0659701	0.202561	0.461164	4.89484e-07	0.310951	0.0635557	0.186382	0.43552	9.95728e-07
CRC	DEL	1.04772	0.565283	-0.26245	2.025	0.105651	0.883381	0.657996	-0.707721	1.98695	0.234574	1.32813	0.564181	0.0194499	2.30239	0.0472052
CRP	DEL	0.158297	0.10666	-0.050757	0.367351	0.137777	0.668143	0.120731	0.431511	0.904776	3.1298e-08	0.745133	0.117119	0.515579	0.974686	1.99187e-10
cystatinC	DEL	0.403188	0.102473	0.20234	0.604035	8.33653e-05	0.812448	0.110587	0.595698	1.0292	2.03656e-13	0.84922	0.107219	0.639071	1.05937	2.37405e-15
depression	DUP	3.07567	0.546724	1.78437	4.01632	0.000130196						3.03223	0.546136	1.74161	3.97159	0.000151285
diastolic_BP	M	0.285427	0.0779184	0.132707	0.438147	0.000249173	0.0557531	0.0836188	-0.10814	0.219646	0.50493	0.073975	0.0805323	-0.0838683	0.231818	0.358318
emphysema	M						-1.5122	0.646976	-2.66362	0.029451	0.053922
endometriosis	M	1.34207	0.545287	0.0910243	2.31274	0.0372448						1.29392	0.548919	0.0301631	2.26776	0.0454799
eosinophil_count	DEL	-0.428579	0.117334	-0.658554	-0.198604	0.000259601	-0.329368	0.121714	-0.567927	-0.0908086	0.00680858	-0.25133	0.117317	-0.481271	-0.0213898	0.0321681
epilepsy	DEL	1.73994	0.45166	0.731606	2.53986	0.00192638	1.76453	0.49446	0.639984	2.62817	0.00439373	1.78494	0.450538	0.778481	2.58216	0.00152976
facial_hair	M	0.297862	0.0832324	0.134726	0.460997	0.000345449	0.354051	0.0853158	0.186832	0.52127	3.32832e-05	0.344064	0.0829909	0.181402	0.506727	3.38808e-05
fluid_intelligence	U	-0.897933	0.128096	-1.149	-0.646865	2.39772e-12	-0.756331	0.119016	-0.989603	-0.523059	2.0935e-10	-0.892258	0.126758	-1.1407	-0.643813	1.94513e-12
FVC	DEL	-0.846371	0.087951	-1.01875	-0.673987	6.42684e-22	-1.03217	0.09145	-1.21141	-0.85293	1.5469e-29	-0.973631	0.0851318	-1.14049	-0.806773	2.77883e-30
GGT	M	-0.369292	0.0709322	-0.50832	-0.230265	1.92791e-07	-0.541638	0.075781	-0.690169	-0.393108	8.8616e-13	-0.560569	0.0734982	-0.704625	-0.416512	2.40994e-14
glaucoma	DUP						0.715053	0.556222	-0.582789	1.66766	0.244564	0.66589	0.554835	-0.630019	1.61484	0.27455
glucose	U	0.215447	0.0829078	0.0529479	0.377947	0.00936	0.231971	0.0870341	0.0613845	0.402558	0.00769256	0.288925	0.0835537	0.12516	0.45269	0.000544374
gout	DEL	0.168208	0.602751	-1.17774	1.26414	0.787754	1.44543	0.521186	0.280691	2.37673	0.0183033	1.7455	0.475238	0.700615	2.60344	0.00236449
GS	DEL	-0.681581	0.0785423	-0.835524	-0.527639	4.04973e-18	-0.685225	0.0806441	-0.843288	-0.527162	1.95526e-17	-0.610624	0.0767558	-0.761065	-0.460183	1.79096e-15
HbA1c	DEL	0.62014	0.111622	0.401361	0.83892	2.76719e-08	0.947572	0.117842	0.716602	1.17854	8.93682e-16	0.948587	0.113852	0.725438	1.17174	7.99446e-17
HDL	DEL	0.0829012	0.108754	-0.130256	0.296058	0.445891	-0.388265	0.120065	-0.623592	-0.152938	0.00122173	-0.408075	0.115626	-0.634703	-0.181447	0.000416795
headaches	DEL	0.766032	0.647604	-0.812153	1.84095	0.290372	0.944556	0.648131	-0.634255	2.02097	0.203399	0.903749	0.647285	-0.673992	1.97771	0.220721
heart_rate	DEL	0.20108	0.120674	-0.035441	0.437601	0.0956531	0.437646	0.126039	0.190609	0.684682	0.000516078	0.437793	0.121239	0.200165	0.675421	0.000305073
height	DEL	-0.773505	0.0818643	-0.933959	-0.613051	3.45422e-21	-0.820878	0.0836424	-0.984817	-0.656939	9.8578e-23
hepatic_fibrosis	U	0.921755	0.643197	-0.655711	1.99193	0.212639	1.33997	0.636039	-0.227594	2.39087	0.0845538
hernia	DEL	1.52135	0.379261	0.722462	2.22813	0.000488745	0.944566	0.392783	0.109459	1.67055	0.0283179	1.0226	0.372982	0.234305	1.71463	0.0129692
HTN_essential	DEL	0.330274	0.309755	-0.27488	0.949061	0.286273	1.24601	0.296686	0.668279	1.83971	2.25562e-05
hyperthyroidism	U	-0.956264	1.41206	-5.79251	0.969284	0.42419	-0.827784	1.41221	-5.66404	1.09783	0.499546	-0.823758	1.41191	-5.65985	1.1009	0.501829
hypothyroidism	DUP	-0.631179	0.649251	-2.21085	0.445731	0.284552	-0.630906	0.6485	-2.20935	0.444091	0.283925	-0.672	0.646951	-2.24842	0.398649	0.248885
IBD	U	0.807706	0.483053	-0.300957	1.64164	0.137142	0.810025	0.484383	-0.300457	1.64731	0.136787
IDA	DEL	0.897685	0.395808	0.0379431	1.61296	0.041611	1.22215	0.395531	0.363133	1.93704	0.00751178	1.23712	0.373075	0.433274	1.9153	0.00410989
IGF1	DEL	-0.352523	0.113841	-0.575651	-0.129395	0.00195749	-0.53089	0.118084	-0.762335	-0.299445	6.93127e-06	-0.562794	0.113965	-0.786166	-0.339422	7.88498e-07
IHD	DEL	0.568382	0.324428	-0.0999643	1.18327	0.0930896	0.865756	0.330316	0.183079	1.49007	0.0143239	0.95716	0.31007	0.319724	1.5452	0.00411464
KC	DEL	1.85936	0.66072	0.261125	2.97662	0.0269413	2.23256	0.657385	0.638854	3.34076	0.0106773	2.43229	0.656749	0.839395	3.53884	0.00646537
KS	U	0.559588	0.444122	-0.438285	1.33924	0.244341	0.525556	0.485025	-0.585653	1.36381	0.315772	0.721021	0.43975	-0.269641	1.49031	0.139198
LDL	DEL	-0.308236	0.118196	-0.539901	-0.0765708	0.00911233						-0.31314	0.117362	-0.54317	-0.08311	0.00762742
lipid	DEL	0.761258	0.353777	0.0602036	1.46149	0.0334321	1.57507	0.33981	0.90409	2.24882	6.0295e-06	1.48828	0.324372	0.846617	2.12915	8.0727e-06
LPA	DEL											-0.2423	0.138362	-0.51349	0.0288902	0.0799128
lymphocyte_count	DEL	-0.555247	0.117633	-0.785806	-0.324687	2.35735e-06	-0.3395	0.122687	-0.579967	-0.0990336	0.00565423	-0.346512	0.11832	-0.57842	-0.114604	0.00340527
MCH	DEL	-0.10484	0.118107	-0.33633	0.12665	0.374718	-0.263615	0.122504	-0.503722	-0.0235077	0.0314065	-0.266982	0.118149	-0.498554	-0.0354107	0.0238398
menarche	M	0.563439	0.112702	0.342543	0.784334	5.75716e-07	0.695653	0.117967	0.464439	0.926868	3.70775e-09	0.608256	0.113485	0.385825	0.830687	8.3426e-08
menopause	DUP						-0.295303	0.201129	-0.689516	0.0989106	0.142046	-0.367738	0.197583	-0.755	0.0195242	0.0627209
menstruation	U	0.375429	0.400963	-0.493477	1.10261	0.370431						0.471986	0.39878	-0.392918	1.19435	0.263079
mineral_disorder	DEL	0.907829	0.551883	-0.384174	1.8497	0.147856	1.24086	0.551369	-0.0503177	2.18144	0.0580113
monocyte_count	DUP	-0.140383	0.103643	-0.343524	0.0627577	0.175583	-0.167797	0.1083	-0.380066	0.0444713	0.121294	-0.157803	0.104484	-0.362591	0.0469859	0.130967
MS	DUP											1.56105	0.821065	-0.616536	2.86065	0.130366
neuroticism	U						0.198363	0.0924853	0.0170916	0.379634	0.0319695	0.276225	0.0902699	0.0992961	0.453154	0.00221365
neutrophil_count	DEL	0.382765	0.118361	0.150777	0.614752	0.00122136	0.512816	0.122904	0.271925	0.753708	3.01357e-05	0.537631	0.118689	0.305001	0.770261	5.90716e-06
OA	DEL	0.505108	0.289633	-0.0770298	1.0662	0.0879344	1.05392	0.286315	0.477624	1.60754	0.000480758	1.17629	0.272876	0.627744	1.70395	5.00357e-05
OC	DEL						1.27133	1.43862	-3.58688	3.31641	0.46282
osteoporosis	M	-1.08724	0.502161	-2.04316	-0.0301377	0.0437825	-0.584617	0.494321	-1.54921	0.424004	0.260851	-0.689314	0.462019	-1.5791	0.265095	0.157074
PC	DUP						-1.32507	1.43725	-6.17663	0.685999	0.251798	-1.3834	1.43772	-6.23537	0.629583	0.22724
PD	U	-0.56442	1.41363	-5.40194	1.36838	0.661499	-0.502548	1.41438	-5.34044	1.43234	0.699956	-0.545857	1.41372	-5.38339	1.387	0.672999
PE	DEL	0.694929	0.559571	-0.608151	1.65653	0.259001	1.30577	0.554158	0.0109871	2.25363	0.0483945	1.51625	0.553216	0.222624	2.46147	0.025418
phosphate	DEL	0.292478	0.124578	0.0483063	0.53665	0.0188873						0.166805	0.123873	-0.0759865	0.409596	0.178117
pituitary	DEL	1.78773	0.821247	-0.392437	3.09426	0.0924219
PKD	DEL	1.60157	1.39843	-3.24275	3.57188	0.372223	2.02328	1.39702	-2.81962	3.98646	0.283889
platelet_count	M	-0.571487	0.077673	-0.723727	-0.419248	1.87684e-13	-0.609892	0.0803399	-0.767358	-0.452426	3.17332e-14	-0.567488	0.0773387	-0.719072	-0.415904	2.17812e-13
pneumonia	DEL	1.8362	0.294058	1.23826	2.39936	3.91985e-08	2.0402	0.300558	1.42821	2.61537	4.55258e-09	2.14377	0.285419	1.56436	2.69084	1.16255e-10
psoriasis	M	-1.37283	0.47865	-2.22664	-0.294488	0.0156176	-1.64894	0.530898	-2.57601	-0.409528	0.012742
RA	U	1.14587	0.389444	0.294865	1.84561	0.0108773	1.31554	0.388538	0.466127	2.01322	0.00411226	1.36094	0.385728	0.516087	2.05198	0.0030396
RBC_count	M	-0.0974276	0.0679405	-0.230591	0.0357358	0.151569	-0.187818	0.0712309	-0.32743	-0.048205	0.00837102	-0.207947	0.0687104	-0.342619	-0.0732746	0.00247483
reticulocyte_count	DEL	-0.342389	0.109903	-0.557798	-0.12698	0.00183721	0.212208	0.122727	-0.028337	0.452754	0.0837912	0.198296	0.118484	-0.0339336	0.430525	0.0942097
sarcoidosis	DEL	0.677906	1.40035	-4.16154	2.62142	0.667838
SCZ	U	2.81151	0.444495	1.80326	3.602	7.88396e-06	3.04854	0.435904	2.05602	3.82088	1.89608e-06
SHBG	M	0.0494582	0.0714047	-0.090495	0.189411	0.488532	0.360729	0.0804924	0.202963	0.518494	7.41414e-06	0.322531	0.0773233	0.170978	0.474085	3.0308e-05
SLE	DEL						1.92025	1.39738	-2.92361	3.88877	0.303389	1.92105	1.39867	-2.92316	3.89137	0.303293
sleep	DEL	1.14131	1.40334	-3.70024	3.09668	0.499044
stroke_hemorrhagic	M	0.729371	0.762289	-1.25638	2.02165	0.421034	0.579283	0.782473	-1.53704	1.88939	0.521992
stroke_ischemic	U	-1.25721	1.42107	-6.09861	0.696862	0.271177	-1.19278	1.4222	-6.03487	0.764995	0.303123
systolic_BP	DUP	-0.182023	0.101823	-0.381597	0.0175504	0.0738353	-0.268858	0.107345	-0.479255	-0.0584612	0.0122592	-0.20823	0.103378	-0.410851	-0.00560846	0.0439839
T1D	DEL	1.63408	0.537517	0.430821	2.59697	0.0107785	2.53846	0.505676	1.39721	3.43177	0.000184496	2.48004	0.502641	1.34317	3.36547	0.000231655
testosterone	M	0.0667106	0.0500549	-0.031397	0.164818	0.182615	0.111512	0.051835	0.00991504	0.213108	0.0314549	0.109085	0.0500368	0.0110125	0.207157	0.0292518
TG	DEL	0.0271955	0.10958	-0.187581	0.241972	0.803995	0.492454	0.118859	0.25949	0.725417	3.42605e-05	0.496467	0.114957	0.271151	0.721783	1.56992e-05
total_protein	M	0.179235	0.0845519	0.0135129	0.344956	0.0340222	0.137938	0.0876299	-0.033817	0.309692	0.115467
urate	DEL	-0.0342108	0.0944342	-0.219302	0.15088	0.717149	0.465513	0.104762	0.260179	0.670848	8.85322e-06	0.454926	0.10108	0.25681	0.653043	6.77678e-06
urea	U	-0.0217804	0.0756306	-0.170016	0.126455	0.773359	0.044616	0.0783361	-0.108923	0.198155	0.568986	0.0144698	0.0756468	-0.133798	0.162737	0.848305
valves	DEL	1.34715	0.499722	0.298168	2.29884	0.0133396	2.13419	0.4776	1.1361	3.0446	0.000104893	2.11494	0.465354	1.13637	2.9944	9.80916e-05
vitamin_D	U	-0.327817	0.0790407	-0.482737	-0.172897	3.36299e-05	-0.403759	0.0826954	-0.565842	-0.241676	1.0481e-06
WBC_count	DEL	0.100989	0.1174	-0.129116	0.331093	0.389676	0.294066	0.122777	0.0534219	0.534709	0.0166159	0.319553	0.118603	0.087092	0.552014	0.00705365
weight	DEL						0.667456	0.106624	0.458474	0.876438	3.85625e-10	0.797232	0.100279	0.600685	0.993778	1.86857e-15
WHR	DEL	0.323557	0.0762614	0.174085	0.473029	2.20869e-05	0.897679	0.0896814	0.721904	1.07345	1.39326e-23	0.927248	0.0878119	0.755137	1.09936	4.63633e-26
WHRadjBMI	U						0.180505	0.0585523	0.0657424	0.295268	0.00205082	0.210074	0.0568408	0.0986659	0.321482	0.000219208

## Sheet: Table_S4
Supplemental Table 4. Bidirectional Mendelian randomization analysis. Results of the forward and reverse Mendelian randomization (MR) causal effects for the 27 eligible mediator (MEDIATOR)-trait (PHENO) pairs. Results are computed according to four MR methods. The number of used instrumental variables (N_IV), effect size (ALPHA), standard error (SE), and p-value (P) are given for each pair. For I…
Association			MR forward effect (mediator-to-trait)						MR reverse effect (trait-to-mediator)
MEDIATOR	PHENO	METHOD	N_IV	ALPHA	SE	P	Q	Q_P	N_IV	ALPHA	SE	P	Q	Q_P
BMI	albumin	Inverse variance weighted	1157	-0.143101	0.00817496	1.31712e-68	3371.63	3.31646e-215	388	-0.0774851	0.0143144	6.19511e-08	2986.41	0
BMI	albumin	Simple mode	1157	-0.189716	0.0388312	1.17578e-06			388	-0.0643824	0.0356806	0.0719445
BMI	albumin	Weighted median	1157	-0.139506	0.00916632	2.62928e-52			388	-0.0498959	0.0111311	7.37458e-06
BMI	albumin	Weighted mode	1157	-0.142266	0.0225618	4.07706e-10			388	-0.00655642	0.04162	0.874909
BMI	ALT	Inverse variance weighted	1153	0.242072	0.00777515	8.35019e-213	3303.97	1.67e-206	360	0.0522531	0.0168974	0.00198567	3322.09	0
BMI	ALT	Simple mode	1153	0.240885	0.0448489	9.46587e-08			360	-0.045649	0.0379385	0.229677
BMI	ALT	Weighted median	1153	0.22525	0.0087551	5.70403e-146			360	-0.0354098	0.0121705	0.00362027
BMI	ALT	Weighted mode	1153	0.240885	0.0359149	3.10459e-11			360	-0.051568	0.015106	0.000713966
BMI	apnea	Inverse variance weighted	1158	0.0592228	0.00447083	4.72767e-40	1103.95	0.865693	14	0.087838	0.0485675	0.070517	21.4648	0.0642294
BMI	apnea	Simple mode	1158	0.0494667	0.0317499	0.119504			14	0.152969	0.0945093	0.129536
BMI	apnea	Weighted median	1158	0.057733	0.00732562	3.24843e-15			14	0.0583664	0.0535617	0.275843
BMI	apnea	Weighted mode	1158	0.067289	0.0201659	0.000874528			14	0.0511247	0.0795918	0.53182
BMI	asthma	Inverse variance weighted	1158	0.0402964	0.0046927	8.92409e-18	1274.68	0.00861328	16	0.0448548	0.0389493	0.249477	12.2725	0.658294
BMI	asthma	Simple mode	1158	0.0403703	0.0322669	0.211137			16	0.0588015	0.092168	0.533105
BMI	asthma	Weighted median	1158	0.0433432	0.00709847	1.02159e-09			16	0.055507	0.0509339	0.275808
BMI	asthma	Weighted mode	1158	0.0490209	0.0320152	0.125999			16	0.0489741	0.088973	0.590123
BMI	BMR	Inverse variance weighted	1140	0.644638	0.00825261	0	3715.74	6.12521e-270	1013	0.391176	0.0128432	9.4053e-204	11237	0
BMI	BMR	Simple mode	1140	0.647353	0.0451555	5.62312e-43			1013	0.358399	0.068579	2.10246e-07
BMI	BMR	Weighted median	1140	0.624111	0.00903252	0			1013	0.252221	0.00973373	4.86872e-148
BMI	BMR	Weighted mode	1140	0.71308	0.0414597	4.06847e-59			1013	0.0792687	0.0347453	0.0227305
BMI	CKD	Inverse variance weighted	1158	0.0175164	0.0045862	0.000133798	1217.48	0.10567	69	-0.00409987	0.0241602	0.86525	129.147	1.11494e-05
BMI	CKD	Simple mode	1158	0.050859	0.0292484	0.0823246			69	0.0122108	0.0713493	0.864621
BMI	CKD	Weighted median	1158	0.0212719	0.0080418	0.00816505			69	-0.0108654	0.0283801	0.701828
BMI	CKD	Weighted mode	1158	0.0359179	0.018405	0.0512355			69	-0.00283305	0.063271	0.964417
BMI	conduction	Inverse variance weighted	1158	0.0129205	0.00447083	0.00385306	1104.89	0.861255	64	0.016186	0.0243292	0.505865	110.599	0.000199133
BMI	conduction	Simple mode	1158	-0.0238789	0.0284049	0.400713			64	0.0700763	0.0689653	0.313464
BMI	conduction	Weighted median	1158	0.00620658	0.00787463	0.430595			64	0.0314354	0.0281563	0.264226
BMI	conduction	Weighted mode	1158	-0.00361411	0.0197558	0.854878			64	0.0700763	0.0691712	0.314895
BMI	CRP	Inverse variance weighted	1153	0.385951	0.00779972	0	3321.98	4.65885e-209	524	0.101208	0.0116376	3.41879e-18	4761.29	0
BMI	CRP	Simple mode	1153	0.481588	0.0504296	7.50585e-21			524	0.0519743	0.0254806	0.041876
BMI	CRP	Weighted median	1153	0.354362	0.00897187	0			524	0.0263654	0.00954113	0.00572132
BMI	CRP	Weighted mode	1153	0.301189	0.0253793	9.92698e-31			524	0.0157674	0.00922296	0.087937
BMI	diastolic_BP	Inverse variance weighted	1158	0.215865	0.00885039	2.15886e-131	4269.99	0	311	0.127943	0.0236911	6.64625e-08	3290.09	0
BMI	diastolic_BP	Simple mode	1158	0.258064	0.0508543	4.52117e-07			311	0.0535837	0.0483187	0.268306
BMI	diastolic_BP	Weighted median	1158	0.18748	0.00891241	3.0788e-98			311	0.0325049	0.0157102	0.0385433
BMI	diastolic_BP	Weighted mode	1158	0.114722	0.0278027	3.95094e-05			311	0.0310398	0.0663043	0.640012
BMI	eosinophil_count	Inverse variance weighted	1157	0.107556	0.00758457	1.20309e-45	3220.81	6.51401e-194	639	-0.008622	0.0079983	0.281043	2561.78	5.15956e-228
BMI	eosinophil_count	Simple mode	1157	0.144824	0.0401208	0.000319674			639	0.00106815	0.0282531	0.969854
BMI	eosinophil_count	Weighted median	1157	0.116973	0.00794656	4.80187e-49			639	-0.00997721	0.00783722	0.202999
BMI	eosinophil_count	Weighted mode	1157	0.1174	0.0275588	2.21036e-05			639	-0.00838299	0.0238107	0.724903
BMI	HDL	Inverse variance weighted	1144	-0.32697	0.00849834	0	3542.59	3.97036e-243	722	-0.0506781	0.00870695	5.86992e-09	5575.65	0
BMI	HDL	Simple mode	1144	-0.414887	0.0529644	1.08015e-14			722	-0.0699928	0.0162877	1.96654e-05
BMI	HDL	Weighted median	1144	-0.304607	0.00904145	8.07205e-249			722	-0.0148554	0.00695201	0.0326104
BMI	HDL	Weighted mode	1144	-0.213745	0.0326403	8.76303e-11			722	-0.0202172	0.00667481	0.00254228
BMI	heart_rate	Inverse variance weighted	1156	0.11223	0.0082525	4.03332e-42	3701.18	1.1359e-263	396	0.0421785	0.0134718	0.00174294	2369.45	4.70256e-278
BMI	heart_rate	Simple mode	1156	0.119611	0.0473755	0.0117112			396	0.0417276	0.0316601	0.188273
BMI	heart_rate	Weighted median	1156	0.0906175	0.00866095	1.28057e-25			396	0.0158038	0.0110676	0.15331
BMI	heart_rate	Weighted mode	1156	0.0267641	0.0310357	0.388667			396	0.0151553	0.0215846	0.483007
BMI	HTN_essential	Inverse variance weighted	1158	0.0124957	0.00466817	0.00743334	1261.39	0.0169233	50	0.0481797	0.0257367	0.0612034	71.9208	0.0181204
BMI	HTN_essential	Simple mode	1158	0.0273955	0.0311962	0.380035			50	0.0623252	0.0756802	0.414195
BMI	HTN_essential	Weighted median	1158	0.00940612	0.00819301	0.250941			50	0.0573327	0.0313143	0.0671182
BMI	HTN_essential	Weighted mode	1158	0.0179792	0.0203207	0.376465			50	0.0860777	0.0741174	0.251118
BMI	IGF1	Inverse variance weighted	1151	-0.0781744	0.00993497	3.58617e-15	5348.7	0	872	-0.0137156	0.00922123	0.13691	5980.34	0
BMI	IGF1	Simple mode	1151	-0.170323	0.0457407	0.000205874			872	0.00425295	0.032152	0.894796
BMI	IGF1	Weighted median	1151	-0.113353	0.00928453	2.78957e-34			872	0.0163542	0.00894403	0.0674744
BMI	IGF1	Weighted mode	1151	-0.164775	0.0235272	4.23556e-12			872	0.0394484	0.0121921	0.00125973
BMI	lipid	Inverse variance weighted	1155	0.103097	0.00625575	5.07716e-61	2254.22	1.30417e-73	115	-0.083078	0.027781	0.00278558	1032.38	8.636e-148
BMI	lipid	Simple mode	1155	0.0937978	0.0338525	0.00568202			115	-0.0367262	0.0323461	0.258583
BMI	lipid	Weighted median	1155	0.106255	0.00872784	4.26385e-34			115	-0.0644028	0.0182152	0.000406758
BMI	lipid	Weighted mode	1155	0.0937978	0.0208326	7.39839e-06			115	-0.0537735	0.0247294	0.0317358
BMI	lymphocyte_count	Inverse variance weighted	1153	0.178047	0.00795458	5.7752e-111	3519.84	1.37451e-237	706	0.0505667	0.00933163	5.99855e-08	3672.11	0
BMI	lymphocyte_count	Simple mode	1153	0.190452	0.0441164	1.71722e-05			706	0.0964632	0.035472	0.00670072
BMI	lymphocyte_count	Weighted median	1153	0.160961	0.00826665	1.93124e-84			706	0.0163818	0.00871216	0.0600623
BMI	lymphocyte_count	Weighted mode	1153	0.0883623	0.025339	0.000506498			706	-0.00817059	0.027565	0.767003
BMI	neutrophil_count	Inverse variance weighted	1154	0.138566	0.00822414	1.07227e-63	3769.07	2.22259e-274	580	0.0173623	0.0111534	0.119546	3430.95	0
BMI	neutrophil_count	Simple mode	1154	0.235541	0.0412841	1.47477e-08			580	0.0346229	0.0283956	0.223225
BMI	neutrophil_count	Weighted median	1154	0.141582	0.00951646	4.60734e-50			580	0.0134594	0.00922068	0.144372
BMI	neutrophil_count	Weighted mode	1154	0.13291	0.0287556	4.22744e-06			580	0.0057972	0.0182523	0.750891
BMI	OA	Inverse variance weighted	1158	0.0471749	0.00466223	4.573e-24	1258.19	0.0197532	9	0.0523831	0.0485826	0.280932	5.07492	0.749539
BMI	OA	Simple mode	1158	0.0640085	0.0325086	0.0491947			9	0.0548336	0.0928494	0.571114
BMI	OA	Weighted median	1158	0.0363694	0.00764886	1.9857e-06			9	0.0490217	0.0632394	0.438235
BMI	OA	Weighted mode	1158	0.0183161	0.0200045	0.360068			9	0.0548336	0.0890396	0.555117
BMI	SHBG	Inverse variance weighted	1150	-0.309027	0.0085411	1.20418e-286	3600.76	3.11826e-250	647	-0.0484273	0.00878268	3.5086e-08	4444.81	0
BMI	SHBG	Simple mode	1150	-0.30861	0.0460509	3.22494e-11			647	-0.0367669	0.0331882	0.268347
BMI	SHBG	Weighted median	1150	-0.274069	0.00922807	7.80732e-194			647	-0.00488008	0.00842619	0.562484
BMI	SHBG	Weighted mode	1150	-0.239746	0.0258616	8.88989e-20			647	0.0305224	0.0167377	0.0686791
BMI	T1D	Inverse variance weighted	1158	0.0125828	0.00470263	0.00745763	1280.09	0.00644096	92	0.0219942	0.0174724	0.208103	125.476	0.00970615
BMI	T1D	Simple mode	1158	0.0321472	0.0317758	0.311898			92	0.0372977	0.0538564	0.490362
BMI	T1D	Weighted median	1158	0.0112236	0.00799789	0.160522			92	0.0259124	0.0233502	0.267116
BMI	T1D	Weighted mode	1158	0.00894188	0.0184142	0.627345			92	0.0289984	0.0463576	0.533184
BMI	TG	Inverse variance weighted	1150	0.234811	0.00966389	2.06885e-130	5082.58	0	617	0.00277307	0.010373	0.789211	5200.96	0
BMI	TG	Simple mode	1150	0.224726	0.0425989	1.58218e-07			617	0.000745444	0.0216689	0.972568
BMI	TG	Weighted median	1150	0.224072	0.0085834	3.17453e-150			617	-0.0181945	0.00845917	0.0314872
BMI	TG	Weighted mode	1150	0.212335	0.0817838	0.00954371			617	-0.017411	0.00907353	0.0554621
BMI	urate	Inverse variance weighted	1152	0.29099	0.00870693	6.89811e-245	4137.86	0	671	0.0356806	0.00822451	1.43574e-05	4214.38	0
BMI	urate	Simple mode	1152	0.323514	0.0423628	4.66604e-14			671	-0.00299843	0.0161888	0.853116
BMI	urate	Weighted median	1152	0.272801	0.00911002	5.08496e-197			671	0.00715544	0.00687637	0.298069
BMI	urate	Weighted mode	1152	0.250921	0.0264087	1.15632e-20			671	-0.00299843	0.00729313	0.681108
BMI	valves	Inverse variance weighted	1158	0.0203575	0.00457191	8.47858e-06	1209.91	0.136245	47	0.0176038	0.0324426	0.587395	107.825	7.10871e-07
BMI	valves	Simple mode	1158	0.00245576	0.0326241	0.940009			47	0.0232142	0.0832469	0.781602
BMI	valves	Weighted median	1158	0.0242386	0.00719461	0.000754418			47	0.0273414	0.0339496	0.420617
BMI	valves	Weighted mode	1158	0.0500574	0.021931	0.0226409			47	0.0485025	0.0555119	0.386803
EA	HDL	Inverse variance weighted	865	0.271355	0.013016	1.59799e-96	2476.61	2.5724e-155	701	0.0208731	0.00494639	2.44445e-05	3114.13	2.83363e-300
EA	HDL	Simple mode	865	0.237009	0.0657625	0.000331254			701	0.0170417	0.0116004	0.142268
EA	HDL	Weighted median	865	0.24977	0.0140632	1.42844e-70			701	0.00545549	0.00508437	0.283274
EA	HDL	Weighted mode	865	0.224778	0.0637741	0.000446396			701	0.00520671	0.00513729	0.311165
EA	heart_rate	Inverse variance weighted	868	-0.0928946	0.0131869	1.86149e-12	2763.46	2.34333e-196	391	-0.0137369	0.00787149	0.0809584	1429.52	2.01301e-118
EA	heart_rate	Simple mode	868	-0.114721	0.0639047	0.0729716			391	-0.00727015	0.0192261	0.705533
EA	heart_rate	Weighted median	868	-0.0983065	0.0133003	1.45428e-13			391	-0.0186821	0.00757353	0.0136342
EA	heart_rate	Weighted mode	868	-0.128947	0.0544968	0.0181936			391	-0.0105959	0.0114744	0.356352
EA	OA	Inverse variance weighted	871	-0.0869975	0.00747587	2.66928e-31	948.646	0.0323541	2	-0.0195747	0.0864146	0.820797	0.106445	0.744228
EA	OA	Simple mode	871	-0.0730432	0.0461183	0.113598
EA	OA	Weighted median	871	-0.0787987	0.0108242	3.34245e-13
EA	OA	Weighted mode	871	-0.068856	0.035598	0.0534044
EA	WHRadjBMI	Inverse variance weighted	868	-0.129323	0.0107395	2.14337e-33	2936.79	1.40001e-222	750	-0.02752	0.00850841	0.00121879	3297.91	0
EA	WHRadjBMI	Simple mode	868	-0.1553	0.043353	0.000359672			750	-0.015408	0.0279935	0.5822
EA	WHRadjBMI	Weighted median	868	-0.120445	0.00995753	1.11111e-33			750	-0.0034278	0.00779223	0.66001
EA	WHRadjBMI	Weighted mode	868	-0.101749	0.032867	0.00202607			750	0.00529837	0.0151112	0.725968

## Sheet: Table_S5
Supplemental Table 5. Matched-control analysis: quantitative traits. Matched-control analysis results for the 30 quantitative traits (PHENO) that significantly associate with the CNV. Category indicates whether accounting for either of the three tested putative mediators impacted the trait-CNV association (i.e., mediated). Number (N), mean trait value (MEAN), and trait standard error (SE) are giv…
		Deletions											Duplications
Association		deletion carriers			matched controls				excluded deletion carriers				duplication carriers			matched controls				excluded duplication carriers
PHENO	Category	N	MEAN	SE	N	MEAN	SE	P	N	MEAN	SE	P	N	MEAN	SE	N	MEAN	SE	P	N	MEAN	SE	P
albumin	mediated	41	44.5893	0.463157	1066	44.9917	0.0813494	0.396856					55	46.0144	0.317357	1283	45.4895	0.0718928	0.11204
ALT	mediated	48	31.3685	2.4133	1143	28.6417	0.576857	0.276793					60	20.9845	1.37484	1421	23.412	0.445228	0.097337
BMI	mediated	49	32.7159	0.707781	1192	32.4107	0.143021	0.674336					60	25.9698	0.402538	1491	26.1168	0.0769579	0.721062
body_fat_mass	mediated	47	32.3277	1.39481	1169	32.7704	0.310179	0.757945					57	22.0807	0.915846	1473	22.0715	0.1677	0.992107
CRP	mediated	48	4.46833	0.907712	1140	4.00215	0.147367	0.614448					60	1.75	0.211849	1421	2.13918	0.0934023	0.0964848
HDL	mediated	41	1.25676	0.0525802	1066	1.24993	0.00964886	0.899015					55	1.47996	0.0543347	1283	1.44512	0.0101685	0.530986
heart_rate	mediated	44	73.6477	1.90579	1142	73.0477	0.361116	0.758464					54	69.6852	1.4477	1413	68.5019	0.295881	0.426533
IGF1	mediated	48	20.3674	0.881525	1135	20.5438	0.178446	0.845275					60	21.5914	0.742473	1419	21.8586	0.145909	0.725167
neutrophil_count	mediated	47	4.92681	0.189877	1157	4.76586	0.0444488	0.413017					57	4.17351	0.19595	1444	4.18834	0.0355175	0.940898
SHBG	mediated	41	39.4627	3.10256	1057	41.7277	0.698015	0.480059					53	57.5426	3.89966	1275	51.7983	0.764642	0.153883
TG	mediated	48	2.34571	0.183988	1141	2.17617	0.0365199	0.37036					59	1.67631	0.103148	1420	1.76224	0.0274791	0.423635
urate	mediated	47	352.151	10.0662	1142	340.718	2.58769	0.276342					60	300.28	10.4625	1419	306.109	2.04793	0.586436
weight	mediated	49	86.9469	2.33583	1192	92.8749	0.490562	0.0162436					60	76.8375	1.58035	1491	75.3266	0.31123	0.351782
WHRadjBMI	mediated	49	0.0543427	0.0129493	1191	0.0189051	0.00252731	0.00969889					60	0.0202948	0.009822	1491	0.0099218	0.0019879	0.304516
ALP	non-mediated	48	101.525	3.98955	1143	88.1467	0.728273	0.00179013	23	96.3087	6.60272	0.502962	60	77.5867	2.90274	1421	83.3215	0.659565	0.0583948	28	84.55	5.1054	0.241959
AST	non-mediated	47	30.0255	1.5072	1139	28.5164	0.532823	0.349051	23	47.4696	20.0871	0.395741	60	23.325	0.7884	1418	26.1537	0.343427	0.00147192	27	23.4963	1.48555	0.919366
BMD	non-mediated	22	0.688045	0.0461276	630	0.55796	0.00676359	0.0106931	7	0.556714	0.047048	0.061395	30	0.468767	0.0169403	888	0.534688	0.00410826	0.000632685	17	0.453059	0.0286435	0.640664
Cr	non-mediated	48	69.9042	1.98323	1141	74.3324	0.552714	0.0359319	23	66.487	2.59923	0.301217	59	77.2847	2.64609	1421	72.8477	0.392241	0.102348	28	76.0786	2.79488	0.754907
cystatinC	non-mediated	48	1.01379	0.0287772	1140	0.974187	0.00644663	0.185138	23	1.09278	0.0419456	0.127768	60	0.90715	0.023618	1422	0.897703	0.00399465	0.694634	28	0.989964	0.0391377	0.0763811
facial_hair	non-mediated	28	1.82143	0.073707	681	2.03206	0.0190341	0.00949502	13	1.84615	0.104154	0.84796	31	2.29032	0.0949652	749	2.10013	0.0163621	0.0571629	7	2.14286	0.142857	0.406822
fluid_intelligence	non-mediated	19	4.94737	0.486506	426	5.28521	0.095453	0.503646	7	5.71429	0.565445	0.319802	24	4.35417	0.443838	526	5.96166	0.0915864	0.00156873	8	3.125	0.610547	0.124155
FVC	non-mediated	44	3.09701	0.14625	1054	3.58072	0.0304837	0.0022161	20	2.59408	0.153117	0.0213525	49	3.73124	0.153442	1372	3.77558	0.0285702	0.777485	23	3.44783	0.198917	0.264847
GGT	non-mediated	48	52.325	5.94555	1143	51.5023	1.93169	0.895757	23	88.687	32.6441	0.284256	60	26.6117	2.64328	1421	37.6602	1.07929	0.000220749	27	30.0926	6.71834	0.632763
GS	non-mediated	49	26.6429	1.32681	1185	31.2399	0.323533	0.00141203	24	26.9375	1.61327	0.888358	60	30.15	1.49871	1489	31.6476	0.287831	0.330147	29	25.4483	2.12137	0.0756076
HbA1c	non-mediated	47	44.2128	2.55181	1145	38.4733	0.276474	0.0301221	23	41.3304	1.70983	0.351386	59	36.0085	0.741723	1425	35.6177	0.149303	0.607346	26	34.9077	0.511917	0.225391
height	non-mediated	49	162.824	1.27851	1192	169.149	0.264293	1.17685e-05	24	164.146	1.47057	0.500525	60	171.829	1.21886	1491	169.575	0.249592	0.074648	29	169.645	2.08904	0.370993
menarche	non-mediated	18	11.8333	0.372678	459	12.6064	0.0822211	0.0573206	9	11.4444	0.555556	0.569461	29	14.1552	0.391649	710	13.0237	0.0627262	0.0078527	16	13.625	0.740917	0.533074
platelet_count	non-mediated	47	285.726	9.14227	1158	255.209	1.85906	0.00194732	23	287.661	13.437	0.905769	57	221.317	6.69226	1444	247.339	1.48297	0.000337859	28	215.607	10.7404	0.653872
vitamin_D	non-mediated	45	38.1911	2.73062	1098	42.5992	0.609919	0.121645	23	31.8348	2.99114	0.122295	59	44.861	2.70781	1352	50.4604	0.589851	0.0475471	27	44.4889	3.9134	0.937974
WHR	non-mediated	49	0.970278	0.0145774	1191	0.932341	0.00273725	0.0135221	23	0.972196	0.0241209	0.9461	60	0.880134	0.0111749	1491	0.870984	0.00221726	0.424834	29	0.857206	0.0203589	0.328731

## Sheet: Table_S6
Supplemental Table 6. Matched-control analysis: binary disease traits. Matched-control analysis results for the 16 binary traits (PHENO) that significantly associate with the CNV. Category indicates whether accounting for either of the three tested putative mediators impacted the trait-CNV association (i.e., mediated). Number of disease cases (N_case) and controls (N_ctrl), disease prevalence (PR…
		Deletions																Duplications
Association		deletion carriers				matched controls						excluded deletion carriers						duplication carriers				matched controls						excluded duplication carriers
PHENO	CAT	N_case	N_ctrl	PREVALENCE	SE	N_case	N_ctrl	PREVALENCE	SE	OR	P	N_case	N_ctrl	PREVALENCE	SE	OR	P	N_case	N_ctrl	PREVALENCE	SE	N_case	N_ctrl	PREVALENCE	SE	OR	P	N_case	N_ctrl	PREVALENCE	SE	OR	P
apnea	mediated	4	36	0.1	0.0474342	69	911	0.0704082	0.00817231	1.46634	0.523282							0	49	0	0	21	1293	0.0159817	0.00345952	0	1
asthma	mediated	10	27	0.27027	0.0730095	167	700	0.192618	0.013393	1.5516	0.287599							6	39	0.133333	0.0506745	121	1029	0.105217	0.00904802	1.308	0.467145
CKD	mediated	6	31	0.162162	0.0605974	107	898	0.106468	0.00972929	1.62345	0.279327							4	44	0.0833333	0.0398928	55	1254	0.0420168	0.00554524	2.07112	0.151716
conduction	mediated	12	16	0.428571	0.093522	234	440	0.347181	0.0183377	1.40948	0.420317							8	35	0.186047	0.0593439	177	880	0.167455	0.0114846	1.1363	0.681328
HTN_essential	mediated	23	16	0.589744	0.0787639	536	440	0.54918	0.015927	1.17985	0.743141							16	35	0.313725	0.0649739	399	880	0.311962	0.0129545	1.00823	1
lipid	mediated	14	18	0.4375	0.0876951	307	464	0.398184	0.0176298	1.17529	0.7139							8	33	0.195122	0.0618908	205	830	0.198068	0.0123881	0.981536	1
OA	mediated	17	25	0.404762	0.0757392	332	700	0.321705	0.0145411	1.43326	0.312818							9	43	0.173077	0.0524627	268	1059	0.201959	0.0110207	0.827167	0.725463
T1D	mediated	2	26	0.0714286	0.0486704	22	757	0.0282413	0.00593544	2.64193	0.200729							1	49	0.02	0.019799	18	1331	0.0133432	0.00312397	1.50851	0.501454
valves	mediated	6	16	0.272727	0.0949515	66	440	0.130435	0.0149718	2.4942	0.101798							2	35	0.054054	0.0371746	36	880	0.0393013	0.00642021	1.39625	0.655494
AKI	non-mediated	13	31	0.295455	0.0687818	96	898	0.0965795	0.00936902	3.91498	0.0002945	7	14	0.333333	0.102869	1	1	4	44	0.0833333	0.0398928	54	1254	0.0412844	0.0055009	2.10963	0.145327	3	20	0.130435	0.0702237	0.610618	0.674249
anaemia	non-mediated	8	38	0.173913	0.0558856	104	1017	0.0927743	0.008665	2.05706	0.0742977	5	16	0.238095	0.0929429	1	1	3	55	0.0517241	0.0290804	76	1370	0.0525588	0.00586833	0.983264	1	3	23	0.115385	0.0626563	0.42305	0.367689
bipolar	non-mediated	0	34	0	0	15	885	0.0166667	0.0042673	0	1	1	15	0.0625	0.0605154	1	1	3	46	0.0612245	0.0342488	7	1239	0.00561798	0.00211742	11.4782	0.00506924	3	19	0.136364	0.073165	0.418822	0.365344
COPD	non-mediated	10	29	0.25641	0.0699201	102	872	0.104723	0.00981115	2.94338	0.007229	7	9	0.4375	0.12402	1	1	2	47	0.0408163	0.0282663	51	1240	0.0395043	0.00542134	1.03461	1	2	25	0.0740741	0.050401	0.536609	0.61227
depression	non-mediated	0	34	0	0	7	885	0.00784753	0.00295443	0	1	0	15	0	0	0	1	0	46	0	0	4	1239	0.00321802	0.00160642	0	1	3	19	0.136364	0.073165	0	0.0307287
pneumonia	non-mediated	12	29	0.292683	0.0710581	104	1011	0.0932735	0.00870923	4.0151	0.00037833	7	13	0.35	0.106654	1	1	1	53	0.0185185	0.0183463	88	1337	0.0617544	0.00637653	0.286812	0.251858	1	28	0.0344828	0.033883	0.532632	1
SCZ	non-mediated	1	34	0.0285714	0.0281603	12	885	0.0133779	0.00383596	2.16646	0.394013	1	15	0.0625	0.0605154	1	1	2	46	0.0416667	0.0288424	2	1239	0.0016116	0.00113866	26.6606	0.00776963	1	19	0.05	0.048734	0.828515	1
